# Supplementary material for: RNA sequencing reveals the emerging role of bronchoalveolar lavage fluid exosome lncRNAs in acute lung injury
Source: PeerJ. 2022 Mar 30;10:e13159. doi: 10.7717/peerj.13159 (PMC8976476; doi:10.7717/peerj.13159)
Supplement: Supplemental Information 2 [file peerj-10-13159-s002.zip]

Archive with 22 entries (19 files):
- Raw Data 20211020/Figure 1/
- Raw Data 20211020/Figure 1/ELISA test analysis results.xlsx
- Raw Data 20211020/Figure 1/Lung injury wet to dry ratio analysis results.xlsx
- Raw Data 20211020/Figure 3/
- Raw Data 20211020/Figure 3/2-CD63 10s.tif
- Raw Data 20211020/Figure 3/2-GA 10s.tif
- Raw Data 20211020/Figure 3/2-Tsg101 0.5s.tif
- Raw Data 20211020/Figure 3/CD63 20s.tif
- Raw Data 20211020/Figure 3/CD63.jpg
- Raw Data 20211020/Figure 3/GA 6s 2.tif
- Raw Data 20211020/Figure 3/statistics.xlsx
- Raw Data 20211020/Figure 3/Tsg101 0.5s 2.tif
- Raw Data 20211020/Figure 3/Tsg101 CD63.tif
- Raw Data 20211020/Figure 3/Tsg101.jpg
- Raw Data 20211020/Figure 6/
- Raw Data 20211020/Figure 6/Figure 6.tif
- Raw Data 20211020/Figure 6/NONRATT002967.2.xls
- Raw Data 20211020/Figure 6/NONRATT003362.2.xls
- Raw Data 20211020/Figure 6/NONRATT004060.2.xls
- Raw Data 20211020/Figure 6/NONRATT025040.2.xls
- Raw Data 20211020/Figure 6/NONRATT025699.2.xls
- Raw Data 20211020/High-throughput sequencing data upload information.docx
