# Supplementary material for: RNA sequencing reveals the emerging role of bronchoalveolar lavage fluid exosome lncRNAs in acute lung injury
Source: PeerJ. 2022 Mar 30;10:e13159. doi: 10.7717/peerj.13159 (PMC8976476; doi:10.7717/peerj.13159)
Supplement: Supplemental Information 2 [file peerj-10-13159-s002.zip › Raw Data 20211020/Figure 1/ELISA test analysis results.xlsx]

## Sheet: TNF-α
TNF-α														Statistics
														group		number	mean	Standard deviation deviation	Standard error average
Sampling sequence														TNF	ctrl	5	137.8	17.7961	7.95864
		1	2	3	4	5	6								test	5	298	42.6439	19.0709
	A	Standard	ctrl-1	ctrl-1	test-4	test-4
	B	Standard	ctrl-2	ctrl-2	test-5	test-5								Independent sample test
	C	Standard	ctrl-3	ctrl-3												Levine Variance Equivalence Test		Mean equality t test
	D	Standard	ctrl-4	ctrl-4												F	Significance	t	freedom	Sig.（Double ）	Mean difference	Standard error difference	Difference 95% confidence interval
	E	Standard	ctrl-5	ctrl-5																			lower limit	upper limit
	F	Standard	test-1	test-1										TNF	Assumed equal variance	2.67825	0.140364	-7.75226	8	5.47264e-05	-160.2	20.6649	-207.853	-112.547
	G	Standard	test-2	test-2											Non assumed equal variance			-7.75226	5.35222	0.000417779	-160.2	20.6649	-212.286	-108.114
	H	Blank	test-3	test-3
	Measurement count: 1 Filter: 450
OD value		1	2	3	4	5	6
	A	2.411	0.401	0.398	0.858	0.867
	B	1.782	0.456	0.443	0.779	0.763
	C	1.074	0.395	0.381
	D	0.682	0.413	0.409
	E	0.371	0.347	0.334
	F	0.235	0.686	0.678
	G	0.158	0.645	0.634
	H	0.076	0.739	0.721
	Standard Concentration
	TNF-α(pg/ml)	OD	Subtract blank OD
	2000	2.411	2.335	2000
	1000	1.782	1.706	1000
	500	1.074	0.998	500
	250	0.682	0.606	250
	125	0.371	0.295	125
	62.5	0.235	0.159	62.5
	31.25	0.158	0.082	31.25
	0	0.076	0	0
	Rational Function: y=(a+bx)/(1+cx+dx^2)
	Coefficient Data:
	a =	-5.58626
	b =	442.45
	c =	0.00730282
	d =	-0.0922682
	Sample	OD		Subtract blank OD	TNF-α(pg/ml)	mean	SD
	ctrl-1	0.401	0.398	0.3235	138.557	137.787	17.8663
	ctrl-2	0.456	0.443	0.3735	161.305
	ctrl-3	0.395	0.381	0.312	133.352
	ctrl-4	0.413	0.409	0.335	143.771
	ctrl-5	0.347	0.334	0.2645	111.948
	test-1	0.686	0.678	0.606	270.507	297.954	42.719
	test-2	0.645	0.634	0.5635	250.031
	test-3	0.739	0.721	0.654	293.973
	test-4	0.858	0.867	0.7865	360.928
	test-5	0.779	0.763	0.695	314.33

## Sheet: IL-6
IL-6
Sampling sequence
		1	2	3	4	5	6
	A	Standard	ctrl-1	ctrl-1	test-4	test-4
	B	Standard	ctrl-2	ctrl-2	test-5	test-5
	C	Standard	ctrl-3	ctrl-3
	D	Standard	ctrl-4	ctrl-4
	E	Standard	ctrl-5	ctrl-5
	F	Standard	test-1	test-1
	G	Standard	test-2	test-2
	H	Blank	test-3	test-3
Measurement count: 1 Filter: 450
OD value		1	2	3	4	5	6
	A	2.168	0.213	0.204	0.631	0.622
	B	1.585	0.246	0.259	0.575	0.583
	C	0.987	0.258	0.262
	D	0.564	0.223	0.217
	E	0.336	0.251	0.243
	F	0.218	0.528	0.535
	G	0.122	0.555	0.567
	H	0.064	0.489	0.479
															Statistics
															group		number	mean	Standard deviation deviation	Standard error average
	Standard Concentration														IL6	ctrl	5	324.6	43.2643	19.3484
	IL-6(pg/ml)	OD	Subtract blank OD													test	5	972.8	113.043	50.5543
	8000	2.168	2.104	8000
	4000	1.585	1.521	4000											Independent sample test
	2000	0.987	0.923	2000													Levine Variance Equivalence Test		Mean equality t test
	1000	0.564	0.5	1000													F	Significance	t	freedom	Sig.（Double ）	Mean difference	Standard error difference	Difference 95% confidence interval
	500	0.336	0.272	500																				lower limit	upper limit
	250	0.218	0.154	250											IL6	Assumed equal variance	2.39393	0.160394	-11.9748	8	2.1785e-06	-648.2	54.1304	-773.025	-523.375
	125	0.122	0.058	125												Non assumed equal variance			-11.9748	5.14721	5.92245e-05	-648.2	54.1304	-786.158	-510.242
	0	0.064	0	0
	Rational Function: y=(a+bx)/(1+cx+dx^2)
	Coefficient Data:
	a =	-10.725
	b =	1913.09
	c =	-0.0387045
	d =	-0.094131
	Sample	OD		Subtract blank OD	IL-6 (pg/ml)	mean	SD
	ctrl-1	0.213	0.204	0.1445	267.741	324.556	43.3444
	ctrl-2	0.246	0.259	0.1885	353.656
	ctrl-3	0.258	0.262	0.196	368.368
	ctrl-4	0.223	0.217	0.156	290.134
	ctrl-5	0.251	0.243	0.183	342.881
	test-1	0.528	0.535	0.4675	919.189	972.866	113.249
	test-2	0.555	0.567	0.497	981.797
	test-3	0.489	0.479	0.42	819.711
	test-4	0.631	0.622	0.5625	1123.3
	test-5	0.575	0.583	0.515	1020.33
