# Supplementary material for: RNA sequencing reveals the emerging role of bronchoalveolar lavage fluid exosome lncRNAs in acute lung injury
Source: PeerJ. 2022 Mar 30;10:e13159. doi: 10.7717/peerj.13159 (PMC8976476; doi:10.7717/peerj.13159)
Supplement: Supplemental Information 2 [file peerj-10-13159-s002.zip › Raw Data 20211020/Figure 1/Lung injury wet to dry ratio analysis results.xlsx]

## Sheet: Sheet1
									Statistics
									group		number	mean	Standard deviation deviation	Standard error average
									Dry / wet ratio	ctrl	5	3.81255	0.212993	0.0952535
					lung wet（mg）	lung dry（mg）	Dry / wet ratio			test	5	6.45738	0.628935	0.281268
				ctrl	1217.8	295.4	4.12255
					1252.6	326.8	3.83293		Independent sample test
					1208.7	342.9	3.52493				Levine Variance Equivalence Test		Mean equality t test
					1143.9	299.7	3.81682				F	Significance	t	freedom	Sig.（Double ）	Mean difference	Standard error difference	Difference 95% confidence interval
					1188.4	315.6	3.76553											lower limit	upper limit
				test	2147.2	322.8	6.6518		Dry / wet ratio	Assumed equal variance	2.3407	0.164562	-8.90637	8	2.00108e-05	-2.64483	0.29696	-3.32962	-1.96004
					2428.5	358.7	6.77028			Non assumed equal variance			-8.90637	4.9056	0.000327467	-2.64483	0.29696	-3.41263	-1.87703
					2165.9	401.3	5.39721
					2347.8	334.2	7.02513
					2268.4	352.1	6.44249
