# Supplementary material for: RNA sequencing reveals the emerging role of bronchoalveolar lavage fluid exosome lncRNAs in acute lung injury
Source: PeerJ. 2022 Mar 30;10:e13159. doi: 10.7717/peerj.13159 (PMC8976476; doi:10.7717/peerj.13159)
Supplement: Supplemental Information 2 [file peerj-10-13159-s002.zip › Raw Data 20211020/Figure 3/statistics.xlsx]

## Sheet: Raw data
GA 6s 2
??	??	??	??(??)	????(??)	????(??)	????	????	???	???(??)	???(??)	???(??)	????	??(mm2)
1	U1	??	8212836	5.75142e+06	4635.43	???	???	531	3988	32064	15466.7	8631.46	22.259
2	U2	??	5340740	3.44985e+06	4680.43	???	???	404	3656	24080	13219.7	5545.6	16.9353
3	U3	??	4693504	2.97562e+06	4262.75	???	???	403	3488	21560	11646.4	5129.47	16.8934
4	U4	??	5066288	3.24099e+06	4529.27	???	???	403	4140	25220	12571.4	5617.6	16.8934
5	U5	??	3847948	2.27313e+06	4133.38	???	???	381	3488	17784	10099.6	3785	15.9711
6	U6	??	3701980	2.22661e+06	4109.65	???	???	359	3260	17056	10311.9	3802.75	15.0489
7	U7	??	4668676	2.85946e+06	4237.04	???	???	427	3352	17932	10933.7	4207.46	17.8994
8	U8	??	5634108	3.66921e+06	4026.44	???	???	488	2512	23668	11545.3	5594.37	20.4565
Tsg101 0.5s 2
??	??	??	??(??)	????(??)	????(??)	????	????	???	???(??)	???(??)	???(??)	????	??(mm2)
1	U1	??	4414724	2.68073e+06	5799.31	???	???	299	4112	23660	14765	4978.53	12.5338
2	U2	??	3755812	2.19124e+06	6184.09	???	???	253	4368	22876	14845.1	4568.02	10.6055
3	U3	??	3847716	2.38792e+06	5213.57	???	???	280	4344	23820	13741.8	5014.94	11.7373
4	U4	??	3582632	2.14712e+06	5417.04	???	???	265	3068	22844	13519.4	5096.2	11.1085
5	U5	??	4045956	2.39846e+06	6435.55	???	???	256	4876	27184	15804.5	5913.42	10.7313
6	U6	??	3897028	2.3949e+06	5074.76	???	???	296	3432	22464	13165.6	4981.71	12.408
7	U7	??	3937796	2.39475e+06	5339.26	???	???	289	4896	21084	13625.6	4527.79	12.1146
8	U8	??	4100412	2.44762e+06	6190.25	???	???	267	4052	24980	15357.3	5340.34	11.1924
CD63 20s
??	??	??	??(??)	????(??)	????(??)	????	????	???	???(??)	???(??)	???(??)	????	??(mm2)
1	U1	??	3118832	870652	11185	???	???	201	8624	23104	15516.6	2897.91	8.42572
2	U2	??	2834812	849979	10905.7	???	???	182	7824	21836	15575.9	3326.14	7.62926
3	U3	??	3369552	958209	11705.5	???	???	206	5100	25808	16357	4235.66	8.63532
4	U4	??	3329860	948448	11394.3	???	???	209	8060	24140	15932.3	4302.28	8.76108
5	U5	??	4162984	1267982	13851.7	???	???	209	9024	29900	19918.6	5261.57	8.76108
6	U6	??	3892560	1.24342e+06	12495.9	???	???	212	9340	27812	18361.1	4542.74	8.88683
7	U7	??	4153700	1.21242e+06	14930.4	???	???	197	8380	27960	21084.8	4416.74	8.25805
8	U8	??	4125228	1.10264e+06	11947	???	???	253	7756	25292	16305.2	4403.97	10.6055
2-GA 10s
??	??	??	??(??)	????(??)	????(??)	????	????	???	???(??)	???(??)	???(??)	????	??(mm2)
1	U1	??	5463984	3.37467e+06	4049.05	???	???	516	2400	23896	10589.1	4453.02	21.6302
2	U2	??	5283524	3336344	3910	???	???	498	3200	26124	10609.5	4690.99	20.8757
2-Tsg101 0.5s
??	??	??	??(??)	????(??)	????(??)	????	????	???	???(??)	???(??)	???(??)	????	??(mm2)
1	U1	??	11841952	6.85073e+06	13134.8	???	???	380	10436	49160	31163	9927.46	15.9292
2	U2	??	10844888	6.3719e+06	10599.5	???	???	422	6176	37616	25698.8	8201.68	17.6898
2-CD63 10s
??	??	??	??(??)	????(??)	????(??)	????	????	???	???(??)	???(??)	???(??)	????	??(mm2)
1	U1	??	3564380	894072	13219.3	???	???	202	7760	26864	17645.4	4097.11	8.46764
2	U2	??	3328252	789336	14847.5	???	???	171	8444	28304	19463.5	4185.67	7.16815

## Sheet: data processing
	Tsg101	GAPDH	Tsg101/GAPDH		CD63	GAPDH	CD63/GAPDH
CON1	2.68073e+06	5.75142e+06	0.466099	CON1	870652	5.75142e+06	0.15138
ALI1	2.19124e+06	3.44985e+06	0.63517	ALI1	849979	3.44985e+06	0.246382
CON2	2.38792e+06	2.97562e+06	0.802495	CON2	958209	2.97562e+06	0.32202
ALI2	2.14712e+06	3.24099e+06	0.662487	ALI2	948448	3.24099e+06	0.292641
CON3	2.39846e+06	2.27313e+06	1.05513	CON3	1267982	2.27313e+06	0.557813
ALI3	2.3949e+06	2.22661e+06	1.07558	ALI3	1.24342e+06	2.22661e+06	0.558435
CON4	2.39475e+06	2.85946e+06	0.837483	CON4	1.21242e+06	2.85946e+06	0.424003
ALI4	2.44762e+06	3.66921e+06	0.667069	ALI4	1.10264e+06	3.66921e+06	0.300513
CON5	6.85073e+06	3.37467e+06	2.03004	CON5	894072	3.37467e+06	0.264936
ALI5	6.3719e+06	3336344	1.90984	ALI5	789336	3336344	0.236587
0.4CON5			0.812017
0.4ALI5			0.763937
Tsg101	CON	ALI		CD63	CON	ALI
1	0.466099	0.63517		1	0.15138	0.246382
2	0.802495	0.662487		2	0.32202	0.292641
3	1.05513	1.07558		3	0.557813	0.558435
4	0.837483	0.667069		4	0.424003	0.300513
5	0.812017	0.763937		5	0.264936	0.236587
average	0.794645	0.760848		average	0.34403	0.326911
SD	0.210947	0.182572		SD	0.154881	0.132399
N	5	5		N	5	5
SEM	0.0943385	0.0816485		SEM	0.069265	0.0592106
P	0.793338			P	0.855661
