# Supplementary material for: RNA sequencing reveals the emerging role of bronchoalveolar lavage fluid exosome lncRNAs in acute lung injury
Source: PeerJ. 2022 Mar 30;10:e13159. doi: 10.7717/peerj.13159 (PMC8976476; doi:10.7717/peerj.13159)
Supplement: Supplemental Information 2 [file peerj-10-13159-s002.zip › Raw Data 20211020/Figure 6/NONRATT002967.2.xls]

## Sheet: Sheet1
	Sample Name	N2	N3	N4	N5	N6	N7	N8	S2	S3	S4	S5	S6	S7	S8
	Target	U6	U6	U6	U6	U6	U6	U6	U6	U6	U6	U6	U6	U6	U6
	CT1	27.2685	26.1038	24.6234	24.5204	26.3847	25.6493	24.1092	24.9712	24.7505	22.1593	23.7973	18.3163	23.137	19.507
	CT2	27.2609	26.0025	24.5008	24.5004	26.5	25.5254	24.3505	24.7147	24.5615	22.0656	23.6904	18.2204	23.1061	19.4312
	CT3	27.3724	26.2699	24.2945	24.5588	26.5475	25.3606	24.013	24.9724	24.4203	22.2746	23.6496	18.3237	23.2373	19.5661
	CT Mean	27.3006	26.1254	24.4729	24.5265	26.4774	25.5118	24.1576	24.8861	24.5775	22.1665	23.7124	18.2868	23.1601	19.5014
	SD	0.0623218	0.134998	0.16625	0.0297181	0.0837361	0.144805	0.173869	0.148401	0.16568	0.104701	0.0762806	0.0576041	0.0686008	0.0676245
	Sample Name	N2	N3	N4	N5	N6	N7	N8	S2	S3	S4	S5	S6	S7	S8
	Target	NONRATT002967.2	NONRATT002967.2	NONRATT002967.2	NONRATT002967.2	NONRATT002967.2	NONRATT002967.2	NONRATT002967.2	NONRATT002967.2	NONRATT002967.2	NONRATT002967.2	NONRATT002967.2	NONRATT002967.2	NONRATT002967.2	NONRATT002967.2
	CT1	33.11	32.1295	31.6945	32.2112	32.6184	32.2433	31.8285	32.2971	31.5804	30.6723	32.1243	26.9194	32.0639	27.7329
	CT2	33.3195	32.1998	31.3345	31.7497	31.9557	32.5442	32.1245	32.6347	32.2153	30.8231	32.2261	26.8691	31.9789	27.994
	CT3	32.8969	31.7037	31.7897	32.3196	32.5674	32.8191	31.6887	32.7657	31.775	31.0642	32.52	26.7903	31.5633	28.3044
	CT Mean	33.1088	32.011	31.6062	32.0935	32.3805	32.5355	31.8806	32.5658	31.8569	30.8532	32.2901	26.8596	31.8687	28.0104
	SD	0.211317	0.268422	0.24012	0.302628	0.36878	0.288027	0.222519	0.241784	0.325311	0.197687	0.205476	0.065081	0.267913	0.286109
	ΔCT 1	5.80945	6.00407	7.2216	7.68467	6.14104	6.7315	7.67094	7.41101	7.00292	8.50576	8.41189	8.63261	8.9038	8.23143
	ΔCT 2	6.01896	6.07439	6.86158	7.22317	5.47833	7.03241	7.96696	7.74861	7.63787	8.65653	8.51372	8.58227	8.81878	8.49254
	ΔCT 3	5.59633	5.57831	7.31684	7.79306	6.09004	7.30736	7.53116	7.87964	7.1975	8.89768	8.8076	8.50349	8.40313	8.80294
	ΔCT Mean	5.80825	5.88559	7.13334	7.56697	5.90314	7.02376	7.72302	7.67975	7.27943	8.68666	8.57774	8.57279	8.70857	8.50897
	SD	0.220315	0.300457	0.292056	0.304084	0.378167	0.322379	0.282392	0.283694	0.365071	0.223702	0.219178	0.0869124	0.276556	0.293992
	ΔΔCT1	0.00120468	0.195822	1.41335	1.87642	0.332793	0.923254	1.86269	1.60276	1.19467	2.69752	2.60364	2.82436	3.09555	2.42318
	ΔΔCT2	0.210712	0.266138	1.05333	1.41492	-0.329923	1.22416	2.15871	1.94036	1.82962	2.84829	2.70547	2.77402	3.01053	2.68429
	ΔΔCT3	-0.211916	-0.229935	1.50859	1.98481	0.281793	1.49911	1.72291	2.07139	1.38925	3.08943	2.99935	2.69524	2.59488	2.99469
	ΔΔCTMean	0	0.0773416	1.32509	1.75872	0.0948878	1.21551	1.91477	1.8715	1.47118	2.87841	2.76949	2.76454	2.90032	2.70072
	SD	0.220315	0.300457	0.292056	0.304084	0.378167	0.322379	0.282392	0.283694	0.365071	0.223702	0.219178	0.0869124	0.276556	0.293992
	2-ΔΔCT1	0.999165	0.873076	0.375438	0.272359	0.793998	0.527318	0.274964	0.329246	0.436887	0.154158	0.164523	0.141183	0.116989	0.186444
	2-ΔΔCT2	0.864111	0.831543	0.481854	0.37503	1.25695	0.428047	0.223956	0.260552	0.281338	0.138861	0.153311	0.146196	0.124091	0.155578
	2-ΔΔCT3	1.15823	1.17278	0.351454	0.252646	0.822568	0.353771	0.302937	0.23793	0.381764	0.117487	0.125056	0.154402	0.165525	0.125461
	2-ΔΔCTMean	1	0.947803	0.399123	0.295511	0.936345	0.430621	0.265214	0.273288	0.360687	0.135992	0.146657	0.14716	0.133942	0.153816
	SD	0.147221	0.186187	0.0694066	0.0657114	0.25943	0.0870732	0.0400462	0.0475558	0.0788665	0.0184196	0.0203373	0.00667326	0.0262135	0.0304925
	SEM	0.0849978	0.107495	0.0400719	0.0379385	0.149782	0.0502717	0.0231207	0.0274564	0.0455336	0.0106346	0.0117417	0.00385281	0.0151344	0.0176049

## Sheet: Sheet2
Sample name	U6 Average CT	NONRATT002967.2 Average CT	2-ΔΔCT1	2-ΔΔCT2	2-ΔΔCT3	Average 2-ΔΔCT±SD	SEM
N2	27.3±0.06	33.11±0.21	1	0.86	1.16	1±0.15	0.08
N3	26.13±0.13	32.01±0.27	0.87	0.83	1.17	0.95±0.19	0.11
N4	24.47±0.17	31.61±0.24	0.38	0.48	0.35	0.4±0.07	0.04
N5	24.53±0.03	32.09±0.3	0.27	0.38	0.25	0.3±0.07	0.04
N6	26.48±0.08	32.38±0.37	0.79	1.26	0.82	0.94±0.26	0.15
N7	25.51±0.14	32.54±0.29	0.53	0.43	0.35	0.43±0.09	0.05
N8	24.16±0.17	31.88±0.22	0.27	0.22	0.3	0.27±0.04	0.02
S2	24.89±0.15	32.57±0.24	0.33	0.26	0.24	0.27±0.05	0.03
S3	24.58±0.17	31.86±0.33	0.44	0.28	0.38	0.36±0.08	0.05
S4	22.17±0.1	30.85±0.2	0.15	0.14	0.12	0.14±0.02	0.01
S5	23.71±0.08	32.29±0.21	0.16	0.15	0.13	0.15±0.02	0.01
S6	18.29±0.06	26.86±0.07	0.14	0.15	0.15	0.15±0.01	0
S7	23.16±0.07	31.87±0.27	0.12	0.12	0.17	0.13±0.03	0.02
S8	19.5±0.07	28.01±0.29	0.19	0.16	0.13	0.15±0.03	0.02
#N/A	#N/A	#N/A	#N/A	#N/A	#N/A	#N/A	#N/A
#N/A	#N/A	#N/A	#N/A	#N/A	#N/A	#N/A	#N/A
#N/A	#N/A	#N/A	#N/A	#N/A	#N/A	#N/A	#N/A
#N/A	#N/A	#N/A	#N/A	#N/A	#N/A	#N/A	#N/A
#N/A	#N/A	#N/A	#N/A	#N/A	#N/A	#N/A	#N/A
#N/A	#N/A	#N/A	#N/A	#N/A	#N/A	#N/A	#N/A
#N/A	#N/A	#N/A	#N/A	#N/A	#N/A	#N/A	#N/A
#N/A	#N/A	#N/A	#N/A	#N/A	#N/A	#N/A	#N/A
#N/A	#N/A	#N/A	#N/A	#N/A	#N/A	#N/A	#N/A
#N/A	#N/A	#N/A	#N/A	#N/A	#N/A	#N/A	#N/A
#N/A	#N/A	#N/A	#N/A	#N/A	#N/A	#N/A	#N/A
#N/A	#N/A	#N/A	#N/A	#N/A	#N/A	#N/A	#N/A
#N/A	#N/A	#N/A	#N/A	#N/A	#N/A	#N/A	#N/A
#N/A	#N/A	#N/A	#N/A	#N/A	#N/A	#N/A	#N/A
#N/A	#N/A	#N/A	#N/A	#N/A	#N/A	#N/A	#N/A
#N/A	#N/A	#N/A	#N/A	#N/A	#N/A	#N/A	#N/A
#N/A	#N/A	#N/A	#N/A	#N/A	#N/A	#N/A	#N/A
#N/A	#N/A	#N/A	#N/A	#N/A	#N/A	#N/A	#N/A
#N/A	#N/A	#N/A	#N/A	#N/A	#N/A	#N/A	#N/A
#N/A	#N/A	#N/A	#N/A	#N/A	#N/A	#N/A	#N/A
#N/A	#N/A	#N/A	#N/A	#N/A	#N/A	#N/A	#N/A
#N/A	#N/A	#N/A	#N/A	#N/A	#N/A	#N/A	#N/A
#N/A	#N/A	#N/A	#N/A	#N/A	#N/A	#N/A	#N/A
#N/A	#N/A	#N/A	#N/A	#N/A	#N/A	#N/A	#N/A
#N/A	#N/A	#N/A	#N/A	#N/A	#N/A	#N/A	#N/A
#N/A	#N/A	#N/A	#N/A	#N/A	#N/A	#N/A	#N/A
#N/A	#N/A	#N/A	#N/A	#N/A	#N/A	#N/A	#N/A
#N/A	#N/A	#N/A	#N/A	#N/A	#N/A	#N/A	#N/A
#N/A	#N/A	#N/A	#N/A	#N/A	#N/A	#N/A	#N/A
#N/A	#N/A	#N/A	#N/A	#N/A	#N/A	#N/A	#N/A
#N/A	#N/A	#N/A	#N/A	#N/A	#N/A	#N/A	#N/A
#N/A	#N/A	#N/A	#N/A	#N/A	#N/A	#N/A	#N/A
#N/A	#N/A	#N/A	#N/A	#N/A	#N/A	#N/A	#N/A
#N/A	#N/A	#N/A	#N/A	#N/A	#N/A	#N/A	#N/A
#N/A	#N/A	#N/A	#N/A	#N/A	#N/A	#N/A	#N/A
#N/A	#N/A	#N/A	#N/A	#N/A	#N/A	#N/A	#N/A
#N/A	#N/A	#N/A	#N/A	#N/A	#N/A	#N/A	#N/A
#N/A	#N/A	#N/A	#N/A	#N/A	#N/A	#N/A	#N/A
#N/A	#N/A	#N/A	#N/A	#N/A	#N/A	#N/A	#N/A
#N/A	#N/A	#N/A	#N/A	#N/A	#N/A	#N/A	#N/A
#N/A	#N/A	#N/A	#N/A	#N/A	#N/A	#N/A	#N/A
#N/A	#N/A	#N/A	#N/A	#N/A	#N/A	#N/A	#N/A
#N/A	#N/A	#N/A	#N/A	#N/A	#N/A	#N/A	#N/A
#N/A	#N/A	#N/A	#N/A	#N/A	#N/A	#N/A	#N/A
#N/A	#N/A	#N/A	#N/A	#N/A	#N/A	#N/A	#N/A
#N/A	#N/A	#N/A	#N/A	#N/A	#N/A	#N/A	#N/A
#N/A	#N/A	#N/A	#N/A	#N/A	#N/A	#N/A	#N/A
#N/A	#N/A	#N/A	#N/A	#N/A	#N/A	#N/A	#N/A
#N/A	#N/A	#N/A	#N/A	#N/A	#N/A	#N/A	#N/A
#N/A	#N/A	#N/A	#N/A	#N/A	#N/A	#N/A	#N/A
#N/A	#N/A	#N/A	#N/A	#N/A	#N/A	#N/A	#N/A
#N/A	#N/A	#N/A	#N/A	#N/A	#N/A	#N/A	#N/A
#N/A	#N/A	#N/A	#N/A	#N/A	#N/A	#N/A	#N/A
#N/A	#N/A	#N/A	#N/A	#N/A	#N/A	#N/A	#N/A
#N/A	#N/A	#N/A	#N/A	#N/A	#N/A	#N/A	#N/A
#N/A	#N/A	#N/A	#N/A	#N/A	#N/A	#N/A	#N/A
#N/A	#N/A	#N/A	#N/A	#N/A	#N/A	#N/A	#N/A
#N/A	#N/A	#N/A	#N/A	#N/A	#N/A	#N/A	#N/A
#N/A	#N/A	#N/A	#N/A	#N/A	#N/A	#N/A	#N/A
#N/A	#N/A	#N/A	#N/A	#N/A	#N/A	#N/A	#N/A
#N/A	#N/A	#N/A	#N/A	#N/A	#N/A	#N/A	#N/A
#N/A	#N/A	#N/A	#N/A	#N/A	#N/A	#N/A	#N/A
#N/A	#N/A	#N/A	#N/A	#N/A	#N/A	#N/A	#N/A
#N/A	#N/A	#N/A	#N/A	#N/A	#N/A	#N/A	#N/A
#N/A	#N/A	#N/A	#N/A	#N/A	#N/A	#N/A	#N/A
#N/A	#N/A	#N/A	#N/A	#N/A	#N/A	#N/A	#N/A
#N/A	#N/A	#N/A	#N/A	#N/A	#N/A	#N/A	#N/A
#N/A	#N/A	#N/A	#N/A	#N/A	#N/A	#N/A	#N/A
#N/A	#N/A	#N/A	#N/A	#N/A	#N/A	#N/A	#N/A
#N/A	#N/A	#N/A	#N/A	#N/A	#N/A	#N/A	#N/A
#N/A	#N/A	#N/A	#N/A	#N/A	#N/A	#N/A	#N/A
#N/A	#N/A	#N/A	#N/A	#N/A	#N/A	#N/A	#N/A
#N/A	#N/A	#N/A	#N/A	#N/A	#N/A	#N/A	#N/A
#N/A	#N/A	#N/A	#N/A	#N/A	#N/A	#N/A	#N/A
#N/A	#N/A	#N/A	#N/A	#N/A	#N/A	#N/A	#N/A
#N/A	#N/A	#N/A	#N/A	#N/A	#N/A	#N/A	#N/A
#N/A	#N/A	#N/A	#N/A	#N/A	#N/A	#N/A	#N/A
#N/A	#N/A	#N/A	#N/A	#N/A	#N/A	#N/A	#N/A
#N/A	#N/A	#N/A	#N/A	#N/A	#N/A	#N/A	#N/A
#N/A	#N/A	#N/A	#N/A	#N/A	#N/A	#N/A	#N/A
#N/A	#N/A	#N/A	#N/A	#N/A	#N/A	#N/A	#N/A
#N/A	#N/A	#N/A	#N/A	#N/A	#N/A	#N/A	#N/A
#N/A	#N/A	#N/A	#N/A	#N/A	#N/A	#N/A	#N/A
#N/A	#N/A	#N/A	#N/A	#N/A	#N/A	#N/A	#N/A
#N/A	#N/A	#N/A	#N/A	#N/A	#N/A	#N/A	#N/A
#N/A	#N/A	#N/A	#N/A	#N/A	#N/A	#N/A	#N/A
#N/A	#N/A	#N/A	#N/A	#N/A	#N/A	#N/A	#N/A
#N/A	#N/A	#N/A	#N/A	#N/A	#N/A	#N/A	#N/A
#N/A	#N/A	#N/A	#N/A	#N/A	#N/A	#N/A	#N/A
#N/A	#N/A	#N/A	#N/A	#N/A	#N/A	#N/A	#N/A
#N/A	#N/A	#N/A	#N/A	#N/A	#N/A	#N/A	#N/A
#N/A	#N/A	#N/A	#N/A	#N/A	#N/A	#N/A	#N/A
#N/A	#N/A	#N/A	#N/A	#N/A	#N/A	#N/A	#N/A
#N/A	#N/A	#N/A	#N/A	#N/A	#N/A	#N/A	#N/A
#N/A	#N/A	#N/A	#N/A	#N/A	#N/A	#N/A	#N/A
#N/A	#N/A	#N/A	#N/A	#N/A	#N/A	#N/A	#N/A
#N/A	#N/A	#N/A	#N/A	#N/A	#N/A	#N/A	#N/A
#N/A	#N/A	#N/A	#N/A	#N/A	#N/A	#N/A	#N/A
#N/A	#N/A	#N/A	#N/A	#N/A	#N/A	#N/A	#N/A
#N/A	#N/A	#N/A	#N/A	#N/A	#N/A	#N/A	#N/A
#N/A	#N/A	#N/A	#N/A	#N/A	#N/A	#N/A	#N/A
#N/A	#N/A	#N/A	#N/A	#N/A	#N/A	#N/A	#N/A
#N/A	#N/A	#N/A	#N/A	#N/A	#N/A	#N/A	#N/A
#N/A	#N/A	#N/A	#N/A	#N/A	#N/A	#N/A	#N/A
#N/A	#N/A	#N/A	#N/A	#N/A	#N/A	#N/A	#N/A
#N/A	#N/A	#N/A	#N/A	#N/A	#N/A	#N/A	#N/A
#N/A	#N/A	#N/A	#N/A	#N/A	#N/A	#N/A	#N/A
#N/A	#N/A	#N/A	#N/A	#N/A	#N/A	#N/A	#N/A
#N/A	#N/A	#N/A	#N/A	#N/A	#N/A	#N/A	#N/A
#N/A	#N/A	#N/A	#N/A	#N/A	#N/A	#N/A	#N/A
#N/A	#N/A	#N/A	#N/A	#N/A	#N/A	#N/A	#N/A
#N/A	#N/A	#N/A	#N/A	#N/A	#N/A	#N/A	#N/A
#N/A	#N/A	#N/A	#N/A	#N/A	#N/A	#N/A	#N/A
#N/A	#N/A	#N/A	#N/A	#N/A	#N/A	#N/A	#N/A
#N/A	#N/A	#N/A	#N/A	#N/A	#N/A	#N/A	#N/A
#N/A	#N/A	#N/A	#N/A	#N/A	#N/A	#N/A	#N/A
#N/A	#N/A	#N/A	#N/A	#N/A	#N/A	#N/A	#N/A
#N/A	#N/A	#N/A	#N/A	#N/A	#N/A	#N/A	#N/A
#N/A	#N/A	#N/A	#N/A	#N/A	#N/A	#N/A	#N/A
#N/A	#N/A	#N/A	#N/A	#N/A	#N/A	#N/A	#N/A
#N/A	#N/A	#N/A	#N/A	#N/A	#N/A	#N/A	#N/A
#N/A	#N/A	#N/A	#N/A	#N/A	#N/A	#N/A	#N/A
#N/A	#N/A	#N/A	#N/A	#N/A	#N/A	#N/A	#N/A
#N/A	#N/A	#N/A	#N/A	#N/A	#N/A	#N/A	#N/A
#N/A	#N/A	#N/A	#N/A	#N/A	#N/A	#N/A	#N/A
#N/A	#N/A	#N/A	#N/A	#N/A	#N/A	#N/A	#N/A
#N/A	#N/A	#N/A	#N/A	#N/A	#N/A	#N/A	#N/A
#N/A	#N/A	#N/A	#N/A	#N/A	#N/A	#N/A	#N/A
#N/A	#N/A	#N/A	#N/A	#N/A	#N/A	#N/A	#N/A
#N/A	#N/A	#N/A	#N/A	#N/A	#N/A	#N/A	#N/A
#N/A	#N/A	#N/A	#N/A	#N/A	#N/A	#N/A	#N/A
#N/A	#N/A	#N/A	#N/A	#N/A	#N/A	#N/A	#N/A
#N/A	#N/A	#N/A	#N/A	#N/A	#N/A	#N/A	#N/A
#N/A	#N/A	#N/A	#N/A	#N/A	#N/A	#N/A	#N/A
#N/A	#N/A	#N/A	#N/A	#N/A	#N/A	#N/A	#N/A
#N/A	#N/A	#N/A	#N/A	#N/A	#N/A	#N/A	#N/A
#N/A	#N/A	#N/A	#N/A	#N/A	#N/A	#N/A	#N/A
#N/A	#N/A	#N/A	#N/A	#N/A	#N/A	#N/A	#N/A
#N/A	#N/A	#N/A	#N/A	#N/A	#N/A	#N/A	#N/A
#N/A	#N/A	#N/A	#N/A	#N/A	#N/A	#N/A	#N/A
#N/A	#N/A	#N/A	#N/A	#N/A	#N/A	#N/A	#N/A
#N/A	#N/A	#N/A	#N/A	#N/A	#N/A	#N/A	#N/A
#N/A	#N/A	#N/A	#N/A	#N/A	#N/A	#N/A	#N/A
#N/A	#N/A	#N/A	#N/A	#N/A	#N/A	#N/A	#N/A
#N/A	#N/A	#N/A	#N/A	#N/A	#N/A	#N/A	#N/A
#N/A	#N/A	#N/A	#N/A	#N/A	#N/A	#N/A	#N/A
#N/A	#N/A	#N/A	#N/A	#N/A	#N/A	#N/A	#N/A
#N/A	#N/A	#N/A	#N/A	#N/A	#N/A	#N/A	#N/A
#N/A	#N/A	#N/A	#N/A	#N/A	#N/A	#N/A	#N/A
#N/A	#N/A	#N/A	#N/A	#N/A	#N/A	#N/A	#N/A
#N/A	#N/A	#N/A	#N/A	#N/A	#N/A	#N/A	#N/A
#N/A	#N/A	#N/A	#N/A	#N/A	#N/A	#N/A	#N/A
#N/A	#N/A	#N/A	#N/A	#N/A	#N/A	#N/A	#N/A
#N/A	#N/A	#N/A	#N/A	#N/A	#N/A	#N/A	#N/A
#N/A	#N/A	#N/A	#N/A	#N/A	#N/A	#N/A	#N/A
#N/A	#N/A	#N/A	#N/A	#N/A	#N/A	#N/A	#N/A
#N/A	#N/A	#N/A	#N/A	#N/A	#N/A	#N/A	#N/A
#N/A	#N/A	#N/A	#N/A	#N/A	#N/A	#N/A	#N/A
#N/A	#N/A	#N/A	#N/A	#N/A	#N/A	#N/A	#N/A
#N/A	#N/A	#N/A	#N/A	#N/A	#N/A	#N/A	#N/A
#N/A	#N/A	#N/A	#N/A	#N/A	#N/A	#N/A	#N/A
#N/A	#N/A	#N/A	#N/A	#N/A	#N/A	#N/A	#N/A
#N/A	#N/A	#N/A	#N/A	#N/A	#N/A	#N/A	#N/A
#N/A	#N/A	#N/A	#N/A	#N/A	#N/A	#N/A	#N/A
#N/A	#N/A	#N/A	#N/A	#N/A	#N/A	#N/A	#N/A
#N/A	#N/A	#N/A	#N/A	#N/A	#N/A	#N/A	#N/A
#N/A	#N/A	#N/A	#N/A	#N/A	#N/A	#N/A	#N/A
#N/A	#N/A	#N/A	#N/A	#N/A	#N/A	#N/A	#N/A
#N/A	#N/A	#N/A	#N/A	#N/A	#N/A	#N/A	#N/A
#N/A	#N/A	#N/A	#N/A	#N/A	#N/A	#N/A	#N/A
#N/A	#N/A	#N/A	#N/A	#N/A	#N/A	#N/A	#N/A
#N/A	#N/A	#N/A	#N/A	#N/A	#N/A	#N/A	#N/A
#N/A	#N/A	#N/A	#N/A	#N/A	#N/A	#N/A	#N/A
#N/A	#N/A	#N/A	#N/A	#N/A	#N/A	#N/A	#N/A
#N/A	#N/A	#N/A	#N/A	#N/A	#N/A	#N/A	#N/A
#N/A	#N/A	#N/A	#N/A	#N/A	#N/A	#N/A	#N/A
#N/A	#N/A	#N/A	#N/A	#N/A	#N/A	#N/A	#N/A
#N/A	#N/A	#N/A	#N/A	#N/A	#N/A	#N/A	#N/A
#N/A	#N/A	#N/A	#N/A	#N/A	#N/A	#N/A	#N/A
#N/A	#N/A	#N/A	#N/A	#N/A	#N/A	#N/A	#N/A
#N/A	#N/A	#N/A	#N/A	#N/A	#N/A	#N/A	#N/A
#N/A	#N/A	#N/A	#N/A	#N/A	#N/A	#N/A	#N/A
#N/A	#N/A	#N/A	#N/A	#N/A	#N/A	#N/A	#N/A
#N/A	#N/A	#N/A	#N/A	#N/A	#N/A	#N/A	#N/A
#N/A	#N/A	#N/A	#N/A	#N/A	#N/A	#N/A	#N/A
#N/A	#N/A	#N/A	#N/A	#N/A	#N/A	#N/A	#N/A
#N/A	#N/A	#N/A	#N/A	#N/A	#N/A	#N/A	#N/A
#N/A	#N/A	#N/A	#N/A	#N/A	#N/A	#N/A	#N/A
#N/A	#N/A	#N/A	#N/A	#N/A	#N/A	#N/A	#N/A
#N/A	#N/A	#N/A	#N/A	#N/A	#N/A	#N/A	#N/A
#N/A	#N/A	#N/A	#N/A	#N/A	#N/A	#N/A	#N/A
#N/A	#N/A	#N/A	#N/A	#N/A	#N/A	#N/A	#N/A
#N/A	#N/A	#N/A	#N/A	#N/A	#N/A	#N/A	#N/A
#N/A	#N/A	#N/A	#N/A	#N/A	#N/A	#N/A	#N/A

## Sheet: Sheet3
	Sample Name	N2-N8	S2-S8		Sample Name	N2-N8	S2-S8			N2-N8	S2-S8			N2-N8	S2-S8			N2-N8	S2-S8
	Target	U6	U6		Target	NONRATT002967.2	NONRATT002967.2
	CT1	27.3006	24.8861		CT1	33.1088	32.5658		ΔCT	5.80825	7.67975		ΔΔCT	0	1.8715		2-ΔΔCT	1	0.273288
	CT2	26.1254	24.5775		CT2	32.011	31.8569			5.88559	7.27943			0.0773416	1.47118			0.947803	0.360687
	CT3	24.4729	22.1665		CT3	31.6062	30.8532			7.13334	8.68666			1.32509	2.87841			0.399123	0.135992
	CT4	24.5265	23.7124		CT4	32.0935	32.2901			7.56697	8.57774			1.75872	2.76949			0.295511	0.146657
	CT5	26.4774	18.2868		CT5	32.3805	26.8596			5.90314	8.57279			0.0948878	2.76454			0.936345	0.14716
	CT6	25.5118	23.1601		CT6	32.5355	31.8687			7.02376	8.70857			1.21551	2.90032			0.430621	0.133942
	CT7	24.1576	19.5014		CT7	31.8806	28.0104			7.72302	8.50897			1.91477	2.70072			0.265214	0.153816
	CT Mean	25.5103	22.3273		CT Mean	32.2309	30.615		ΔCT mean	6.72058	8.2877
	SD	1.18269	2.53507		SD	0.494317	2.26088		SD	1.28184	3.39679
