# Supplementary material for: RNA sequencing reveals the emerging role of bronchoalveolar lavage fluid exosome lncRNAs in acute lung injury
Source: PeerJ. 2022 Mar 30;10:e13159. doi: 10.7717/peerj.13159 (PMC8976476; doi:10.7717/peerj.13159)
Supplement: Supplemental Information 2 [file peerj-10-13159-s002.zip › Raw Data 20211020/Figure 6/NONRATT003362.2.xls]

## Sheet: Sheet1
	Sample Name	N2	N3	N4	N5	N6	N7	N8	S2	S3	S4	S5	S6	S7	S8
	Target	U6	U6	U6	U6	U6	U6	U6	U6	U6	U6	U6	U6	U6	U6
	CT1	27.2685	26.1038	24.6234	24.5204	26.3847	25.6493	24.1092	24.9712	24.7505	22.1593	23.7973	18.3163	23.137	19.507
	CT2	27.2609	26.0025	24.5008	24.5004	26.5	25.5254	24.3505	24.7147	24.5615	22.0656	23.6904	18.2204	23.1061	19.4312
	CT3	27.3724	26.2699	24.2945	24.5588	26.5475	25.3606	24.013	24.9724	24.4203	22.2746	23.6496	18.3237	23.2373	19.5661
	CT Mean	27.3006	26.1254	24.4729	24.5265	26.4774	25.5118	24.1576	24.8861	24.5775	22.1665	23.7124	18.2868	23.1601	19.5014
	SD	0.0623218	0.134998	0.16625	0.0297181	0.0837361	0.144805	0.173869	0.148401	0.16568	0.104701	0.0762806	0.0576041	0.0686008	0.0676245
	Sample Name	N2	N3	N4	N5	N6	N7	N8	S2	S3	S4	S5	S6	S7	S8
	Target	NONRATT003362.2	NONRATT003362.2	NONRATT003362.2	NONRATT003362.2	NONRATT003362.2	NONRATT003362.2	NONRATT003362.2	NONRATT003362.2	NONRATT003362.2	NONRATT003362.2	NONRATT003362.2	NONRATT003362.2	NONRATT003362.2	NONRATT003362.2
	CT1	32.4062	32.9005	31.8136	31.9339	40	32.9683	32.1452	31.923	31.8572	31.1867	31.2145	25.9598	32.5244	27.9529
	CT2	33.0646	33.2998	31.1047	31.7857	40	32.3876	32.0924	32.4406	31.7144	30.6451	31.7367	25.7098	32.3052	27.6405
	CT3	32.6378	32.6803	31.4587	31.2583	40	32.6942	31.6676	32.3441	32.2519	30.7127	31.2206	25.6459	31.9622	27.8656
	CT Mean	32.7029	32.9602	31.459	31.6593	40	32.6834	31.9684	32.2359	31.9412	30.8481	31.3906	25.7719	32.2639	27.8197
	SD	0.33397	0.314039	0.354481	0.355074	0	0.290512	0.261826	0.275265	0.27843	0.295102	0.299714	0.165905	0.283334	0.161172
	ΔCT 1	5.10566	6.77515	7.34074	7.40734	13.5226	7.45655	7.98762	7.03691	7.27971	9.02013	7.50206	7.67303	9.36426	8.45144
	ΔCT 2	5.76402	7.17442	6.63178	7.25913	13.5226	6.87583	7.93484	7.55457	7.13695	8.47855	8.02424	7.42301	9.14508	8.13906
	ΔCT 3	5.33723	6.5549	6.9858	6.73177	13.5226	7.1824	7.51004	7.45802	7.67447	8.54617	7.50824	7.3591	8.80211	8.36412
	ΔCT Mean	5.40231	6.83482	6.98611	7.13275	13.5226	7.1716	7.81083	7.34983	7.36371	8.68161	7.67818	7.48504	9.10382	8.31821
	SD	0.339735	0.341826	0.39153	0.356316	0.0837361	0.324601	0.314298	0.31272	0.323996	0.313126	0.309268	0.17562	0.291521	0.174784
	ΔΔCT1	-0.296642	1.37284	1.93843	2.00503	8.12031	2.05425	2.58531	1.6346	1.8774	3.61782	2.09975	2.27072	3.96195	3.04914
	ΔΔCT2	0.361719	1.77211	1.22947	1.85683	8.12031	1.47353	2.53254	2.15226	1.73465	3.07624	2.62193	2.0207	3.74277	2.73676
	ΔΔCT3	-0.0650764	1.1526	1.5835	1.32946	8.12031	1.7801	2.10774	2.05571	2.27216	3.14386	2.10593	1.95679	3.39981	2.96182
	ΔΔCTMean	0	1.43252	1.5838	1.73044	8.12031	1.76929	2.40853	1.94753	1.9614	3.27931	2.27587	2.08274	3.70151	2.9159
	SD	0.339735	0.341826	0.39153	0.356316	0.0837361	0.324601	0.314298	0.31272	0.323996	0.313126	0.309268	0.17562	0.291521	0.174784
	2-ΔΔCT1	1.22828	0.38613	0.2609	0.24913	0.00359372	0.240774	0.166626	0.322059	0.272174	0.0814569	0.233299	0.207226	0.0641702	0.120814
	2-ΔΔCT2	0.778237	0.292779	0.426474	0.276082	0.00359372	0.360101	0.172835	0.224959	0.300482	0.118566	0.16245	0.246438	0.0746988	0.150022
	2-ΔΔCT3	1.04614	0.449814	0.333672	0.397916	0.00359372	0.291163	0.232011	0.24053	0.207019	0.113137	0.232301	0.257601	0.0947449	0.128353
	2-ΔΔCTMean	1	0.370484	0.333602	0.30136	0.00359372	0.293353	0.188348	0.25926	0.256778	0.102998	0.206488	0.236066	0.076866	0.132503
	SD	0.226381	0.0789831	0.0829887	0.079275	0	0.0599033	0.0360912	0.0521499	0.0479268	0.0200422	0.0406196	0.0264568	0.0155322	0.0151628
	SEM	0.130701	0.0456009	0.0479135	0.0457695	0	0.0345852	0.0208373	0.0301087	0.0276705	0.0115713	0.0234517	0.0152748	0.00896755	0.00875422

## Sheet: Sheet2
Sample name	U6 Average CT	NONRATT003362.2 Average CT	2-ΔΔCT1	2-ΔΔCT2	2-ΔΔCT3	Average 2-ΔΔCT±SD	SEM
N2	27.3±0.06	32.7±0.33	1.23	0.78	1.05	1±0.23	0.13
N3	26.13±0.13	32.96±0.31	0.39	0.29	0.45	0.37±0.08	0.05
N4	24.47±0.17	31.46±0.35	0.26	0.43	0.33	0.33±0.08	0.05
N5	24.53±0.03	31.66±0.36	0.25	0.28	0.4	0.3±0.08	0.05
N6	26.48±0.08	40±0	0	0	0	0±0	0
N7	25.51±0.14	32.68±0.29	0.24	0.36	0.29	0.29±0.06	0.03
N8	24.16±0.17	31.97±0.26	0.17	0.17	0.23	0.19±0.04	0.02
S2	24.89±0.15	32.24±0.28	0.32	0.22	0.24	0.26±0.05	0.03
S3	24.58±0.17	31.94±0.28	0.27	0.3	0.21	0.26±0.05	0.03
S4	22.17±0.1	30.85±0.3	0.08	0.12	0.11	0.1±0.02	0.01
S5	23.71±0.08	31.39±0.3	0.23	0.16	0.23	0.21±0.04	0.02
S6	18.29±0.06	25.77±0.17	0.21	0.25	0.26	0.24±0.03	0.02
S7	23.16±0.07	32.26±0.28	0.06	0.07	0.09	0.08±0.02	0.01
S8	19.5±0.07	27.82±0.16	0.12	0.15	0.13	0.13±0.02	0.01
#N/A	#N/A	#N/A	#N/A	#N/A	#N/A	#N/A	#N/A
#N/A	#N/A	#N/A	#N/A	#N/A	#N/A	#N/A	#N/A
#N/A	#N/A	#N/A	#N/A	#N/A	#N/A	#N/A	#N/A
#N/A	#N/A	#N/A	#N/A	#N/A	#N/A	#N/A	#N/A
#N/A	#N/A	#N/A	#N/A	#N/A	#N/A	#N/A	#N/A
#N/A	#N/A	#N/A	#N/A	#N/A	#N/A	#N/A	#N/A
#N/A	#N/A	#N/A	#N/A	#N/A	#N/A	#N/A	#N/A
#N/A	#N/A	#N/A	#N/A	#N/A	#N/A	#N/A	#N/A
#N/A	#N/A	#N/A	#N/A	#N/A	#N/A	#N/A	#N/A
#N/A	#N/A	#N/A	#N/A	#N/A	#N/A	#N/A	#N/A
#N/A	#N/A	#N/A	#N/A	#N/A	#N/A	#N/A	#N/A
#N/A	#N/A	#N/A	#N/A	#N/A	#N/A	#N/A	#N/A
#N/A	#N/A	#N/A	#N/A	#N/A	#N/A	#N/A	#N/A
#N/A	#N/A	#N/A	#N/A	#N/A	#N/A	#N/A	#N/A
#N/A	#N/A	#N/A	#N/A	#N/A	#N/A	#N/A	#N/A
#N/A	#N/A	#N/A	#N/A	#N/A	#N/A	#N/A	#N/A
#N/A	#N/A	#N/A	#N/A	#N/A	#N/A	#N/A	#N/A
#N/A	#N/A	#N/A	#N/A	#N/A	#N/A	#N/A	#N/A
#N/A	#N/A	#N/A	#N/A	#N/A	#N/A	#N/A	#N/A
#N/A	#N/A	#N/A	#N/A	#N/A	#N/A	#N/A	#N/A
#N/A	#N/A	#N/A	#N/A	#N/A	#N/A	#N/A	#N/A
#N/A	#N/A	#N/A	#N/A	#N/A	#N/A	#N/A	#N/A
#N/A	#N/A	#N/A	#N/A	#N/A	#N/A	#N/A	#N/A
#N/A	#N/A	#N/A	#N/A	#N/A	#N/A	#N/A	#N/A
#N/A	#N/A	#N/A	#N/A	#N/A	#N/A	#N/A	#N/A
#N/A	#N/A	#N/A	#N/A	#N/A	#N/A	#N/A	#N/A
#N/A	#N/A	#N/A	#N/A	#N/A	#N/A	#N/A	#N/A
#N/A	#N/A	#N/A	#N/A	#N/A	#N/A	#N/A	#N/A
#N/A	#N/A	#N/A	#N/A	#N/A	#N/A	#N/A	#N/A
#N/A	#N/A	#N/A	#N/A	#N/A	#N/A	#N/A	#N/A
#N/A	#N/A	#N/A	#N/A	#N/A	#N/A	#N/A	#N/A
#N/A	#N/A	#N/A	#N/A	#N/A	#N/A	#N/A	#N/A
#N/A	#N/A	#N/A	#N/A	#N/A	#N/A	#N/A	#N/A
#N/A	#N/A	#N/A	#N/A	#N/A	#N/A	#N/A	#N/A
#N/A	#N/A	#N/A	#N/A	#N/A	#N/A	#N/A	#N/A
#N/A	#N/A	#N/A	#N/A	#N/A	#N/A	#N/A	#N/A
#N/A	#N/A	#N/A	#N/A	#N/A	#N/A	#N/A	#N/A
#N/A	#N/A	#N/A	#N/A	#N/A	#N/A	#N/A	#N/A
#N/A	#N/A	#N/A	#N/A	#N/A	#N/A	#N/A	#N/A
#N/A	#N/A	#N/A	#N/A	#N/A	#N/A	#N/A	#N/A
#N/A	#N/A	#N/A	#N/A	#N/A	#N/A	#N/A	#N/A
#N/A	#N/A	#N/A	#N/A	#N/A	#N/A	#N/A	#N/A
#N/A	#N/A	#N/A	#N/A	#N/A	#N/A	#N/A	#N/A
#N/A	#N/A	#N/A	#N/A	#N/A	#N/A	#N/A	#N/A
#N/A	#N/A	#N/A	#N/A	#N/A	#N/A	#N/A	#N/A
#N/A	#N/A	#N/A	#N/A	#N/A	#N/A	#N/A	#N/A
#N/A	#N/A	#N/A	#N/A	#N/A	#N/A	#N/A	#N/A
#N/A	#N/A	#N/A	#N/A	#N/A	#N/A	#N/A	#N/A
#N/A	#N/A	#N/A	#N/A	#N/A	#N/A	#N/A	#N/A
#N/A	#N/A	#N/A	#N/A	#N/A	#N/A	#N/A	#N/A
#N/A	#N/A	#N/A	#N/A	#N/A	#N/A	#N/A	#N/A
#N/A	#N/A	#N/A	#N/A	#N/A	#N/A	#N/A	#N/A
#N/A	#N/A	#N/A	#N/A	#N/A	#N/A	#N/A	#N/A
#N/A	#N/A	#N/A	#N/A	#N/A	#N/A	#N/A	#N/A
#N/A	#N/A	#N/A	#N/A	#N/A	#N/A	#N/A	#N/A
#N/A	#N/A	#N/A	#N/A	#N/A	#N/A	#N/A	#N/A
#N/A	#N/A	#N/A	#N/A	#N/A	#N/A	#N/A	#N/A
#N/A	#N/A	#N/A	#N/A	#N/A	#N/A	#N/A	#N/A
#N/A	#N/A	#N/A	#N/A	#N/A	#N/A	#N/A	#N/A
#N/A	#N/A	#N/A	#N/A	#N/A	#N/A	#N/A	#N/A
#N/A	#N/A	#N/A	#N/A	#N/A	#N/A	#N/A	#N/A
#N/A	#N/A	#N/A	#N/A	#N/A	#N/A	#N/A	#N/A
#N/A	#N/A	#N/A	#N/A	#N/A	#N/A	#N/A	#N/A
#N/A	#N/A	#N/A	#N/A	#N/A	#N/A	#N/A	#N/A
#N/A	#N/A	#N/A	#N/A	#N/A	#N/A	#N/A	#N/A
#N/A	#N/A	#N/A	#N/A	#N/A	#N/A	#N/A	#N/A
#N/A	#N/A	#N/A	#N/A	#N/A	#N/A	#N/A	#N/A
#N/A	#N/A	#N/A	#N/A	#N/A	#N/A	#N/A	#N/A
#N/A	#N/A	#N/A	#N/A	#N/A	#N/A	#N/A	#N/A
#N/A	#N/A	#N/A	#N/A	#N/A	#N/A	#N/A	#N/A
#N/A	#N/A	#N/A	#N/A	#N/A	#N/A	#N/A	#N/A
#N/A	#N/A	#N/A	#N/A	#N/A	#N/A	#N/A	#N/A
#N/A	#N/A	#N/A	#N/A	#N/A	#N/A	#N/A	#N/A
#N/A	#N/A	#N/A	#N/A	#N/A	#N/A	#N/A	#N/A
#N/A	#N/A	#N/A	#N/A	#N/A	#N/A	#N/A	#N/A
#N/A	#N/A	#N/A	#N/A	#N/A	#N/A	#N/A	#N/A
#N/A	#N/A	#N/A	#N/A	#N/A	#N/A	#N/A	#N/A
#N/A	#N/A	#N/A	#N/A	#N/A	#N/A	#N/A	#N/A
#N/A	#N/A	#N/A	#N/A	#N/A	#N/A	#N/A	#N/A
#N/A	#N/A	#N/A	#N/A	#N/A	#N/A	#N/A	#N/A
#N/A	#N/A	#N/A	#N/A	#N/A	#N/A	#N/A	#N/A
#N/A	#N/A	#N/A	#N/A	#N/A	#N/A	#N/A	#N/A
#N/A	#N/A	#N/A	#N/A	#N/A	#N/A	#N/A	#N/A
#N/A	#N/A	#N/A	#N/A	#N/A	#N/A	#N/A	#N/A
#N/A	#N/A	#N/A	#N/A	#N/A	#N/A	#N/A	#N/A
#N/A	#N/A	#N/A	#N/A	#N/A	#N/A	#N/A	#N/A
#N/A	#N/A	#N/A	#N/A	#N/A	#N/A	#N/A	#N/A
#N/A	#N/A	#N/A	#N/A	#N/A	#N/A	#N/A	#N/A
#N/A	#N/A	#N/A	#N/A	#N/A	#N/A	#N/A	#N/A
#N/A	#N/A	#N/A	#N/A	#N/A	#N/A	#N/A	#N/A
#N/A	#N/A	#N/A	#N/A	#N/A	#N/A	#N/A	#N/A
#N/A	#N/A	#N/A	#N/A	#N/A	#N/A	#N/A	#N/A
#N/A	#N/A	#N/A	#N/A	#N/A	#N/A	#N/A	#N/A
#N/A	#N/A	#N/A	#N/A	#N/A	#N/A	#N/A	#N/A
#N/A	#N/A	#N/A	#N/A	#N/A	#N/A	#N/A	#N/A
#N/A	#N/A	#N/A	#N/A	#N/A	#N/A	#N/A	#N/A
#N/A	#N/A	#N/A	#N/A	#N/A	#N/A	#N/A	#N/A
#N/A	#N/A	#N/A	#N/A	#N/A	#N/A	#N/A	#N/A
#N/A	#N/A	#N/A	#N/A	#N/A	#N/A	#N/A	#N/A
#N/A	#N/A	#N/A	#N/A	#N/A	#N/A	#N/A	#N/A
#N/A	#N/A	#N/A	#N/A	#N/A	#N/A	#N/A	#N/A
#N/A	#N/A	#N/A	#N/A	#N/A	#N/A	#N/A	#N/A
#N/A	#N/A	#N/A	#N/A	#N/A	#N/A	#N/A	#N/A
#N/A	#N/A	#N/A	#N/A	#N/A	#N/A	#N/A	#N/A
#N/A	#N/A	#N/A	#N/A	#N/A	#N/A	#N/A	#N/A
#N/A	#N/A	#N/A	#N/A	#N/A	#N/A	#N/A	#N/A
#N/A	#N/A	#N/A	#N/A	#N/A	#N/A	#N/A	#N/A
#N/A	#N/A	#N/A	#N/A	#N/A	#N/A	#N/A	#N/A
#N/A	#N/A	#N/A	#N/A	#N/A	#N/A	#N/A	#N/A
#N/A	#N/A	#N/A	#N/A	#N/A	#N/A	#N/A	#N/A
#N/A	#N/A	#N/A	#N/A	#N/A	#N/A	#N/A	#N/A
#N/A	#N/A	#N/A	#N/A	#N/A	#N/A	#N/A	#N/A
#N/A	#N/A	#N/A	#N/A	#N/A	#N/A	#N/A	#N/A
#N/A	#N/A	#N/A	#N/A	#N/A	#N/A	#N/A	#N/A
#N/A	#N/A	#N/A	#N/A	#N/A	#N/A	#N/A	#N/A
#N/A	#N/A	#N/A	#N/A	#N/A	#N/A	#N/A	#N/A
#N/A	#N/A	#N/A	#N/A	#N/A	#N/A	#N/A	#N/A
#N/A	#N/A	#N/A	#N/A	#N/A	#N/A	#N/A	#N/A
#N/A	#N/A	#N/A	#N/A	#N/A	#N/A	#N/A	#N/A
#N/A	#N/A	#N/A	#N/A	#N/A	#N/A	#N/A	#N/A
#N/A	#N/A	#N/A	#N/A	#N/A	#N/A	#N/A	#N/A
#N/A	#N/A	#N/A	#N/A	#N/A	#N/A	#N/A	#N/A
#N/A	#N/A	#N/A	#N/A	#N/A	#N/A	#N/A	#N/A
#N/A	#N/A	#N/A	#N/A	#N/A	#N/A	#N/A	#N/A
#N/A	#N/A	#N/A	#N/A	#N/A	#N/A	#N/A	#N/A
#N/A	#N/A	#N/A	#N/A	#N/A	#N/A	#N/A	#N/A
#N/A	#N/A	#N/A	#N/A	#N/A	#N/A	#N/A	#N/A
#N/A	#N/A	#N/A	#N/A	#N/A	#N/A	#N/A	#N/A
#N/A	#N/A	#N/A	#N/A	#N/A	#N/A	#N/A	#N/A
#N/A	#N/A	#N/A	#N/A	#N/A	#N/A	#N/A	#N/A
#N/A	#N/A	#N/A	#N/A	#N/A	#N/A	#N/A	#N/A
#N/A	#N/A	#N/A	#N/A	#N/A	#N/A	#N/A	#N/A
#N/A	#N/A	#N/A	#N/A	#N/A	#N/A	#N/A	#N/A
#N/A	#N/A	#N/A	#N/A	#N/A	#N/A	#N/A	#N/A
#N/A	#N/A	#N/A	#N/A	#N/A	#N/A	#N/A	#N/A
#N/A	#N/A	#N/A	#N/A	#N/A	#N/A	#N/A	#N/A
#N/A	#N/A	#N/A	#N/A	#N/A	#N/A	#N/A	#N/A
#N/A	#N/A	#N/A	#N/A	#N/A	#N/A	#N/A	#N/A
#N/A	#N/A	#N/A	#N/A	#N/A	#N/A	#N/A	#N/A
#N/A	#N/A	#N/A	#N/A	#N/A	#N/A	#N/A	#N/A
#N/A	#N/A	#N/A	#N/A	#N/A	#N/A	#N/A	#N/A
#N/A	#N/A	#N/A	#N/A	#N/A	#N/A	#N/A	#N/A
#N/A	#N/A	#N/A	#N/A	#N/A	#N/A	#N/A	#N/A
#N/A	#N/A	#N/A	#N/A	#N/A	#N/A	#N/A	#N/A
#N/A	#N/A	#N/A	#N/A	#N/A	#N/A	#N/A	#N/A
#N/A	#N/A	#N/A	#N/A	#N/A	#N/A	#N/A	#N/A
#N/A	#N/A	#N/A	#N/A	#N/A	#N/A	#N/A	#N/A
#N/A	#N/A	#N/A	#N/A	#N/A	#N/A	#N/A	#N/A
#N/A	#N/A	#N/A	#N/A	#N/A	#N/A	#N/A	#N/A
#N/A	#N/A	#N/A	#N/A	#N/A	#N/A	#N/A	#N/A
#N/A	#N/A	#N/A	#N/A	#N/A	#N/A	#N/A	#N/A
#N/A	#N/A	#N/A	#N/A	#N/A	#N/A	#N/A	#N/A
#N/A	#N/A	#N/A	#N/A	#N/A	#N/A	#N/A	#N/A
#N/A	#N/A	#N/A	#N/A	#N/A	#N/A	#N/A	#N/A
#N/A	#N/A	#N/A	#N/A	#N/A	#N/A	#N/A	#N/A
#N/A	#N/A	#N/A	#N/A	#N/A	#N/A	#N/A	#N/A
#N/A	#N/A	#N/A	#N/A	#N/A	#N/A	#N/A	#N/A
#N/A	#N/A	#N/A	#N/A	#N/A	#N/A	#N/A	#N/A
#N/A	#N/A	#N/A	#N/A	#N/A	#N/A	#N/A	#N/A
#N/A	#N/A	#N/A	#N/A	#N/A	#N/A	#N/A	#N/A
#N/A	#N/A	#N/A	#N/A	#N/A	#N/A	#N/A	#N/A
#N/A	#N/A	#N/A	#N/A	#N/A	#N/A	#N/A	#N/A
#N/A	#N/A	#N/A	#N/A	#N/A	#N/A	#N/A	#N/A
#N/A	#N/A	#N/A	#N/A	#N/A	#N/A	#N/A	#N/A
#N/A	#N/A	#N/A	#N/A	#N/A	#N/A	#N/A	#N/A
#N/A	#N/A	#N/A	#N/A	#N/A	#N/A	#N/A	#N/A
#N/A	#N/A	#N/A	#N/A	#N/A	#N/A	#N/A	#N/A
#N/A	#N/A	#N/A	#N/A	#N/A	#N/A	#N/A	#N/A
#N/A	#N/A	#N/A	#N/A	#N/A	#N/A	#N/A	#N/A
#N/A	#N/A	#N/A	#N/A	#N/A	#N/A	#N/A	#N/A
#N/A	#N/A	#N/A	#N/A	#N/A	#N/A	#N/A	#N/A
#N/A	#N/A	#N/A	#N/A	#N/A	#N/A	#N/A	#N/A
#N/A	#N/A	#N/A	#N/A	#N/A	#N/A	#N/A	#N/A
#N/A	#N/A	#N/A	#N/A	#N/A	#N/A	#N/A	#N/A
#N/A	#N/A	#N/A	#N/A	#N/A	#N/A	#N/A	#N/A
#N/A	#N/A	#N/A	#N/A	#N/A	#N/A	#N/A	#N/A
#N/A	#N/A	#N/A	#N/A	#N/A	#N/A	#N/A	#N/A
#N/A	#N/A	#N/A	#N/A	#N/A	#N/A	#N/A	#N/A
#N/A	#N/A	#N/A	#N/A	#N/A	#N/A	#N/A	#N/A
#N/A	#N/A	#N/A	#N/A	#N/A	#N/A	#N/A	#N/A
#N/A	#N/A	#N/A	#N/A	#N/A	#N/A	#N/A	#N/A
#N/A	#N/A	#N/A	#N/A	#N/A	#N/A	#N/A	#N/A
#N/A	#N/A	#N/A	#N/A	#N/A	#N/A	#N/A	#N/A
#N/A	#N/A	#N/A	#N/A	#N/A	#N/A	#N/A	#N/A
#N/A	#N/A	#N/A	#N/A	#N/A	#N/A	#N/A	#N/A
#N/A	#N/A	#N/A	#N/A	#N/A	#N/A	#N/A	#N/A
#N/A	#N/A	#N/A	#N/A	#N/A	#N/A	#N/A	#N/A
#N/A	#N/A	#N/A	#N/A	#N/A	#N/A	#N/A	#N/A
#N/A	#N/A	#N/A	#N/A	#N/A	#N/A	#N/A	#N/A
#N/A	#N/A	#N/A	#N/A	#N/A	#N/A	#N/A	#N/A
#N/A	#N/A	#N/A	#N/A	#N/A	#N/A	#N/A	#N/A
#N/A	#N/A	#N/A	#N/A	#N/A	#N/A	#N/A	#N/A
#N/A	#N/A	#N/A	#N/A	#N/A	#N/A	#N/A	#N/A
#N/A	#N/A	#N/A	#N/A	#N/A	#N/A	#N/A	#N/A

## Sheet: Sheet 1
	Sample Name	N2-N8	S2-S8		Sample Name	N2-N8	S2-S8			N2-N8	S2-S8			N2-N8	S2-S8			N2-N8	S2-S8
	Target	U6	U6		Target	NONRATT002967.2	NONRATT002967.2		ΔCT				ΔΔCT				2-ΔΔCT
	CT1	27.3006	24.8861		CT1	32.7029	32.2359			5.40231	7.34983			0	1.94753			1	0.25926
	CT2	26.1254	24.5775		CT2	32.9602	31.9412			6.83482	7.36371			1.43252	1.9614			0.370484	0.256778
	CT3	24.4729	22.1665		CT3	31.459	30.8481			6.98611	8.68161			1.5838	3.27931			0.333602	0.102998
	CT4	24.5265	23.7124		CT4	31.6593	31.3906			7.13275	7.67818			1.73044	2.27587			0.30136	0.206488
	CT5	26.4774	18.2868		CT5	33.9624	31.8094			7.48504	13.5226			2.08274	8.12031			0.236066	0.00359372
	CT6	25.5118	23.1601		CT6	32.6834	32.2639			7.1716	9.10382			1.76929	3.70151			0.293353	0.076866
	CT7	24.1576	19.5014		CT7	31.9684	27.8197			7.81083	8.31821			2.40853	2.9159			0.188348	0.132503
	CT Mean	25.5103	22.3273		CT Mean	32.4851	31.187		ΔCT mean	6.97478	8.85971
	SD	1.18269	2.53507		SD	0.865715	1.56586		SD	1.46568	2.97968
