# Supplementary material for: RNA sequencing reveals the emerging role of bronchoalveolar lavage fluid exosome lncRNAs in acute lung injury
Source: PeerJ. 2022 Mar 30;10:e13159. doi: 10.7717/peerj.13159 (PMC8976476; doi:10.7717/peerj.13159)
Supplement: Supplemental Information 2 [file peerj-10-13159-s002.zip › Raw Data 20211020/Figure 6/NONRATT004060.2.xls]

## Sheet: Sheet1
	Sample Name	N2	N3	N4	N5	N6	N7	N8	S2	S3	S4	S5	S6	S7	S8
	Target	U6	U6	U6	U6	U6	U6	U6	U6	U6	U6	U6	U6	U6	U6
	CT1	27.2685	26.1038	24.6234	24.5204	26.3847	25.6493	24.1092	24.9712	24.7505	22.1593	23.7973	18.3163	23.137	19.507
	CT2	27.2609	26.0025	24.5008	24.5004	26.5	25.5254	24.3505	24.7147	24.5615	22.0656	23.6904	18.2204	23.1061	19.4312
	CT3	27.3724	26.2699	24.2945	24.5588	26.5475	25.3606	24.013	24.9724	24.4203	22.2746	23.6496	18.3237	23.2373	19.5661
	CT Mean	27.3006	26.1254	24.4729	24.5265	26.4774	25.5118	24.1576	24.8861	24.5775	22.1665	23.7124	18.2868	23.1601	19.5014
	SD	0.0623218	0.134998	0.16625	0.0297181	0.0837361	0.144805	0.173869	0.148401	0.16568	0.104701	0.0762806	0.0576041	0.0686008	0.0676245
	Sample Name	N2	N3	N4	N5	N6	N7	N8	S2	S3	S4	S5	S6	S7	S8
	Target	NONRATT004060.2	NONRATT004060.2	NONRATT004060.2	NONRATT004060.2	NONRATT004060.2	NONRATT004060.2	NONRATT004060.2	NONRATT004060.2	NONRATT004060.2	NONRATT004060.2	NONRATT004060.2	NONRATT004060.2	NONRATT004060.2	NONRATT004060.2
	CT1	31.9964	30.4897	29.0031	29.2903	30.1659	30.0197	28.4366	32.1284	31.6463	29.2579	29.3621	24.8801	28.8869	28.0664
	CT2	32.1192	30.2557	29.0478	29.8519	30.1328	29.9048	28.6366	31.7041	31.2471	28.6744	29.4426	24.9127	28.2856	27.4741
	CT3	32.3539	29.8233	29.0305	29.5386	30.5111	29.9812	28.586	31.5206	31.302	29.131	29.6608	24.8468	28.3986	27.7824
	CT Mean	32.1565	30.1895	29.0271	29.5603	30.2699	29.9686	28.5531	31.7844	31.3985	29.0211	29.4885	24.8799	28.5237	27.7743
	SD	0.181634	0.338059	0.0225621	0.28141	0.209506	0.0584681	0.10399	0.31175	0.21636	0.306865	0.15456	0.0329883	0.319575	0.296199
	ΔCT 1	4.69586	4.36427	4.53018	4.76376	3.68851	4.50789	4.279	7.24234	7.06881	7.09132	5.64969	6.59332	5.72676	8.56491
	ΔCT 2	4.81865	4.13028	4.57493	5.32533	3.65539	4.39302	4.479	6.81806	6.66965	6.50787	5.73021	6.62593	5.12546	7.97268
	ΔCT 3	5.05333	3.69793	4.55762	5.01205	4.03369	4.46941	4.42843	6.63453	6.72453	6.96449	5.94842	6.55996	5.23846	8.28094
	ΔCT Mean	4.85595	4.06416	4.55424	5.03371	3.79253	4.45677	4.39548	6.89831	6.821	6.85456	5.77611	6.59307	5.36356	8.27284
	SD	0.192029	0.364017	0.167774	0.282975	0.225621	0.156164	0.202594	0.345269	0.272509	0.324235	0.172359	0.0663812	0.326855	0.30382
	ΔΔCT1	-0.160089	-0.491672	-0.325762	-0.092181	-1.16743	-0.348055	-0.576942	2.3864	2.21287	2.23538	0.793749	1.73737	0.870817	3.70896
	ΔΔCT2	-0.0372998	-0.725661	-0.281018	0.469387	-1.20056	-0.462924	-0.376946	1.96212	1.81371	1.65193	0.874263	1.76999	0.269516	3.11673
	ΔΔCT3	0.197389	-1.15802	-0.29833	0.1561	-0.822255	-0.386534	-0.427514	1.77859	1.86859	2.10854	1.09247	1.70401	0.382517	3.42499
	ΔΔCTMean	0	-0.791784	-0.301703	0.177769	-1.06342	-0.399171	-0.460467	2.04237	1.96505	1.99862	0.920161	1.73712	0.507616	3.4169
	SD	0.192029	0.364017	0.167774	0.282975	0.225621	0.156164	0.202594	0.345269	0.272509	0.324235	0.172359	0.0663812	0.326855	0.30382
	2-ΔΔCT1	1.11736	1.40607	1.25333	1.06598	2.24612	1.27284	1.49168	0.19126	0.215705	0.212366	0.576843	0.299916	0.546837	0.0764699
	2-ΔΔCT2	1.02619	1.65366	1.21505	0.722272	2.29828	1.37833	1.29859	0.256651	0.284459	0.318215	0.545532	0.293211	0.829598	0.115284
	2-ΔΔCT3	0.872128	2.23151	1.22972	0.897448	1.76817	1.30725	1.34491	0.291469	0.273842	0.231881	0.468957	0.306931	0.767098	0.0931054
	2-ΔΔCTMean	1	1.73121	1.2326	0.884069	2.08987	1.31875	1.37599	0.242765	0.25613	0.25024	0.52845	0.299967	0.703384	0.0936293
	SD	0.123951	0.423587	0.0193104	0.171865	0.29217	0.053797	0.100807	0.0508761	0.0370127	0.0563298	0.0555031	0.00686059	0.148534	0.0194731
	SEM	0.0715633	0.244558	0.0111489	0.0992264	0.168685	0.0310597	0.058201	0.0293733	0.0213693	0.032522	0.0320447	0.00396096	0.0857564	0.0112428

## Sheet: Sheet2
Sample name	U6 Average CT	NONRATT004060.2 Average CT	2-ΔΔCT1	2-ΔΔCT2	2-ΔΔCT3	Average 2-ΔΔCT±SD	SEM
N2	27.3±0.06	32.16±0.18	1.12	1.03	0.87	1±0.12	0.07
N3	26.13±0.13	30.19±0.34	1.41	1.65	2.23	1.73±0.42	0.24
N4	24.47±0.17	29.03±0.02	1.25	1.22	1.23	1.23±0.02	0.01
N5	24.53±0.03	29.56±0.28	1.07	0.72	0.9	0.88±0.17	0.1
N6	26.48±0.08	30.27±0.21	2.25	2.3	1.77	2.09±0.29	0.17
N7	25.51±0.14	29.97±0.06	1.27	1.38	1.31	1.32±0.05	0.03
N8	24.16±0.17	28.55±0.1	1.49	1.3	1.34	1.38±0.1	0.06
S2	24.89±0.15	31.78±0.31	0.19	0.26	0.29	0.24±0.05	0.03
S3	24.58±0.17	31.4±0.22	0.22	0.28	0.27	0.26±0.04	0.02
S4	22.17±0.1	29.02±0.31	0.21	0.32	0.23	0.25±0.06	0.03
S5	23.71±0.08	29.49±0.15	0.58	0.55	0.47	0.53±0.06	0.03
S6	18.29±0.06	24.88±0.03	0.3	0.29	0.31	0.3±0.01	0
S7	23.16±0.07	28.52±0.32	0.55	0.83	0.77	0.7±0.15	0.09
S8	19.5±0.07	27.77±0.3	0.08	0.12	0.09	0.09±0.02	0.01
#N/A	#N/A	#N/A	#N/A	#N/A	#N/A	#N/A	#N/A
#N/A	#N/A	#N/A	#N/A	#N/A	#N/A	#N/A	#N/A
#N/A	#N/A	#N/A	#N/A	#N/A	#N/A	#N/A	#N/A
#N/A	#N/A	#N/A	#N/A	#N/A	#N/A	#N/A	#N/A
#N/A	#N/A	#N/A	#N/A	#N/A	#N/A	#N/A	#N/A
#N/A	#N/A	#N/A	#N/A	#N/A	#N/A	#N/A	#N/A
#N/A	#N/A	#N/A	#N/A	#N/A	#N/A	#N/A	#N/A
#N/A	#N/A	#N/A	#N/A	#N/A	#N/A	#N/A	#N/A
#N/A	#N/A	#N/A	#N/A	#N/A	#N/A	#N/A	#N/A
#N/A	#N/A	#N/A	#N/A	#N/A	#N/A	#N/A	#N/A
#N/A	#N/A	#N/A	#N/A	#N/A	#N/A	#N/A	#N/A
#N/A	#N/A	#N/A	#N/A	#N/A	#N/A	#N/A	#N/A
#N/A	#N/A	#N/A	#N/A	#N/A	#N/A	#N/A	#N/A
#N/A	#N/A	#N/A	#N/A	#N/A	#N/A	#N/A	#N/A
#N/A	#N/A	#N/A	#N/A	#N/A	#N/A	#N/A	#N/A
#N/A	#N/A	#N/A	#N/A	#N/A	#N/A	#N/A	#N/A
#N/A	#N/A	#N/A	#N/A	#N/A	#N/A	#N/A	#N/A
#N/A	#N/A	#N/A	#N/A	#N/A	#N/A	#N/A	#N/A
#N/A	#N/A	#N/A	#N/A	#N/A	#N/A	#N/A	#N/A
#N/A	#N/A	#N/A	#N/A	#N/A	#N/A	#N/A	#N/A
#N/A	#N/A	#N/A	#N/A	#N/A	#N/A	#N/A	#N/A
#N/A	#N/A	#N/A	#N/A	#N/A	#N/A	#N/A	#N/A
#N/A	#N/A	#N/A	#N/A	#N/A	#N/A	#N/A	#N/A
#N/A	#N/A	#N/A	#N/A	#N/A	#N/A	#N/A	#N/A
#N/A	#N/A	#N/A	#N/A	#N/A	#N/A	#N/A	#N/A
#N/A	#N/A	#N/A	#N/A	#N/A	#N/A	#N/A	#N/A
#N/A	#N/A	#N/A	#N/A	#N/A	#N/A	#N/A	#N/A
#N/A	#N/A	#N/A	#N/A	#N/A	#N/A	#N/A	#N/A
#N/A	#N/A	#N/A	#N/A	#N/A	#N/A	#N/A	#N/A
#N/A	#N/A	#N/A	#N/A	#N/A	#N/A	#N/A	#N/A
#N/A	#N/A	#N/A	#N/A	#N/A	#N/A	#N/A	#N/A
#N/A	#N/A	#N/A	#N/A	#N/A	#N/A	#N/A	#N/A
#N/A	#N/A	#N/A	#N/A	#N/A	#N/A	#N/A	#N/A
#N/A	#N/A	#N/A	#N/A	#N/A	#N/A	#N/A	#N/A
#N/A	#N/A	#N/A	#N/A	#N/A	#N/A	#N/A	#N/A
#N/A	#N/A	#N/A	#N/A	#N/A	#N/A	#N/A	#N/A
#N/A	#N/A	#N/A	#N/A	#N/A	#N/A	#N/A	#N/A
#N/A	#N/A	#N/A	#N/A	#N/A	#N/A	#N/A	#N/A
#N/A	#N/A	#N/A	#N/A	#N/A	#N/A	#N/A	#N/A
#N/A	#N/A	#N/A	#N/A	#N/A	#N/A	#N/A	#N/A
#N/A	#N/A	#N/A	#N/A	#N/A	#N/A	#N/A	#N/A
#N/A	#N/A	#N/A	#N/A	#N/A	#N/A	#N/A	#N/A
#N/A	#N/A	#N/A	#N/A	#N/A	#N/A	#N/A	#N/A
#N/A	#N/A	#N/A	#N/A	#N/A	#N/A	#N/A	#N/A
#N/A	#N/A	#N/A	#N/A	#N/A	#N/A	#N/A	#N/A
#N/A	#N/A	#N/A	#N/A	#N/A	#N/A	#N/A	#N/A
#N/A	#N/A	#N/A	#N/A	#N/A	#N/A	#N/A	#N/A
#N/A	#N/A	#N/A	#N/A	#N/A	#N/A	#N/A	#N/A
#N/A	#N/A	#N/A	#N/A	#N/A	#N/A	#N/A	#N/A
#N/A	#N/A	#N/A	#N/A	#N/A	#N/A	#N/A	#N/A
#N/A	#N/A	#N/A	#N/A	#N/A	#N/A	#N/A	#N/A
#N/A	#N/A	#N/A	#N/A	#N/A	#N/A	#N/A	#N/A
#N/A	#N/A	#N/A	#N/A	#N/A	#N/A	#N/A	#N/A
#N/A	#N/A	#N/A	#N/A	#N/A	#N/A	#N/A	#N/A
#N/A	#N/A	#N/A	#N/A	#N/A	#N/A	#N/A	#N/A
#N/A	#N/A	#N/A	#N/A	#N/A	#N/A	#N/A	#N/A
#N/A	#N/A	#N/A	#N/A	#N/A	#N/A	#N/A	#N/A
#N/A	#N/A	#N/A	#N/A	#N/A	#N/A	#N/A	#N/A
#N/A	#N/A	#N/A	#N/A	#N/A	#N/A	#N/A	#N/A
#N/A	#N/A	#N/A	#N/A	#N/A	#N/A	#N/A	#N/A
#N/A	#N/A	#N/A	#N/A	#N/A	#N/A	#N/A	#N/A
#N/A	#N/A	#N/A	#N/A	#N/A	#N/A	#N/A	#N/A
#N/A	#N/A	#N/A	#N/A	#N/A	#N/A	#N/A	#N/A
#N/A	#N/A	#N/A	#N/A	#N/A	#N/A	#N/A	#N/A
#N/A	#N/A	#N/A	#N/A	#N/A	#N/A	#N/A	#N/A
#N/A	#N/A	#N/A	#N/A	#N/A	#N/A	#N/A	#N/A
#N/A	#N/A	#N/A	#N/A	#N/A	#N/A	#N/A	#N/A
#N/A	#N/A	#N/A	#N/A	#N/A	#N/A	#N/A	#N/A
#N/A	#N/A	#N/A	#N/A	#N/A	#N/A	#N/A	#N/A
#N/A	#N/A	#N/A	#N/A	#N/A	#N/A	#N/A	#N/A
#N/A	#N/A	#N/A	#N/A	#N/A	#N/A	#N/A	#N/A
#N/A	#N/A	#N/A	#N/A	#N/A	#N/A	#N/A	#N/A
#N/A	#N/A	#N/A	#N/A	#N/A	#N/A	#N/A	#N/A
#N/A	#N/A	#N/A	#N/A	#N/A	#N/A	#N/A	#N/A
#N/A	#N/A	#N/A	#N/A	#N/A	#N/A	#N/A	#N/A
#N/A	#N/A	#N/A	#N/A	#N/A	#N/A	#N/A	#N/A
#N/A	#N/A	#N/A	#N/A	#N/A	#N/A	#N/A	#N/A
#N/A	#N/A	#N/A	#N/A	#N/A	#N/A	#N/A	#N/A
#N/A	#N/A	#N/A	#N/A	#N/A	#N/A	#N/A	#N/A
#N/A	#N/A	#N/A	#N/A	#N/A	#N/A	#N/A	#N/A
#N/A	#N/A	#N/A	#N/A	#N/A	#N/A	#N/A	#N/A
#N/A	#N/A	#N/A	#N/A	#N/A	#N/A	#N/A	#N/A
#N/A	#N/A	#N/A	#N/A	#N/A	#N/A	#N/A	#N/A
#N/A	#N/A	#N/A	#N/A	#N/A	#N/A	#N/A	#N/A
#N/A	#N/A	#N/A	#N/A	#N/A	#N/A	#N/A	#N/A
#N/A	#N/A	#N/A	#N/A	#N/A	#N/A	#N/A	#N/A
#N/A	#N/A	#N/A	#N/A	#N/A	#N/A	#N/A	#N/A
#N/A	#N/A	#N/A	#N/A	#N/A	#N/A	#N/A	#N/A
#N/A	#N/A	#N/A	#N/A	#N/A	#N/A	#N/A	#N/A
#N/A	#N/A	#N/A	#N/A	#N/A	#N/A	#N/A	#N/A
#N/A	#N/A	#N/A	#N/A	#N/A	#N/A	#N/A	#N/A
#N/A	#N/A	#N/A	#N/A	#N/A	#N/A	#N/A	#N/A
#N/A	#N/A	#N/A	#N/A	#N/A	#N/A	#N/A	#N/A
#N/A	#N/A	#N/A	#N/A	#N/A	#N/A	#N/A	#N/A
#N/A	#N/A	#N/A	#N/A	#N/A	#N/A	#N/A	#N/A
#N/A	#N/A	#N/A	#N/A	#N/A	#N/A	#N/A	#N/A
#N/A	#N/A	#N/A	#N/A	#N/A	#N/A	#N/A	#N/A
#N/A	#N/A	#N/A	#N/A	#N/A	#N/A	#N/A	#N/A
#N/A	#N/A	#N/A	#N/A	#N/A	#N/A	#N/A	#N/A
#N/A	#N/A	#N/A	#N/A	#N/A	#N/A	#N/A	#N/A
#N/A	#N/A	#N/A	#N/A	#N/A	#N/A	#N/A	#N/A
#N/A	#N/A	#N/A	#N/A	#N/A	#N/A	#N/A	#N/A
#N/A	#N/A	#N/A	#N/A	#N/A	#N/A	#N/A	#N/A
#N/A	#N/A	#N/A	#N/A	#N/A	#N/A	#N/A	#N/A
#N/A	#N/A	#N/A	#N/A	#N/A	#N/A	#N/A	#N/A
#N/A	#N/A	#N/A	#N/A	#N/A	#N/A	#N/A	#N/A
#N/A	#N/A	#N/A	#N/A	#N/A	#N/A	#N/A	#N/A
#N/A	#N/A	#N/A	#N/A	#N/A	#N/A	#N/A	#N/A
#N/A	#N/A	#N/A	#N/A	#N/A	#N/A	#N/A	#N/A
#N/A	#N/A	#N/A	#N/A	#N/A	#N/A	#N/A	#N/A
#N/A	#N/A	#N/A	#N/A	#N/A	#N/A	#N/A	#N/A
#N/A	#N/A	#N/A	#N/A	#N/A	#N/A	#N/A	#N/A
#N/A	#N/A	#N/A	#N/A	#N/A	#N/A	#N/A	#N/A
#N/A	#N/A	#N/A	#N/A	#N/A	#N/A	#N/A	#N/A
#N/A	#N/A	#N/A	#N/A	#N/A	#N/A	#N/A	#N/A
#N/A	#N/A	#N/A	#N/A	#N/A	#N/A	#N/A	#N/A
#N/A	#N/A	#N/A	#N/A	#N/A	#N/A	#N/A	#N/A
#N/A	#N/A	#N/A	#N/A	#N/A	#N/A	#N/A	#N/A
#N/A	#N/A	#N/A	#N/A	#N/A	#N/A	#N/A	#N/A
#N/A	#N/A	#N/A	#N/A	#N/A	#N/A	#N/A	#N/A
#N/A	#N/A	#N/A	#N/A	#N/A	#N/A	#N/A	#N/A
#N/A	#N/A	#N/A	#N/A	#N/A	#N/A	#N/A	#N/A
#N/A	#N/A	#N/A	#N/A	#N/A	#N/A	#N/A	#N/A
#N/A	#N/A	#N/A	#N/A	#N/A	#N/A	#N/A	#N/A
#N/A	#N/A	#N/A	#N/A	#N/A	#N/A	#N/A	#N/A
#N/A	#N/A	#N/A	#N/A	#N/A	#N/A	#N/A	#N/A
#N/A	#N/A	#N/A	#N/A	#N/A	#N/A	#N/A	#N/A
#N/A	#N/A	#N/A	#N/A	#N/A	#N/A	#N/A	#N/A
#N/A	#N/A	#N/A	#N/A	#N/A	#N/A	#N/A	#N/A
#N/A	#N/A	#N/A	#N/A	#N/A	#N/A	#N/A	#N/A
#N/A	#N/A	#N/A	#N/A	#N/A	#N/A	#N/A	#N/A
#N/A	#N/A	#N/A	#N/A	#N/A	#N/A	#N/A	#N/A
#N/A	#N/A	#N/A	#N/A	#N/A	#N/A	#N/A	#N/A
#N/A	#N/A	#N/A	#N/A	#N/A	#N/A	#N/A	#N/A
#N/A	#N/A	#N/A	#N/A	#N/A	#N/A	#N/A	#N/A
#N/A	#N/A	#N/A	#N/A	#N/A	#N/A	#N/A	#N/A
#N/A	#N/A	#N/A	#N/A	#N/A	#N/A	#N/A	#N/A
#N/A	#N/A	#N/A	#N/A	#N/A	#N/A	#N/A	#N/A
#N/A	#N/A	#N/A	#N/A	#N/A	#N/A	#N/A	#N/A
#N/A	#N/A	#N/A	#N/A	#N/A	#N/A	#N/A	#N/A
#N/A	#N/A	#N/A	#N/A	#N/A	#N/A	#N/A	#N/A
#N/A	#N/A	#N/A	#N/A	#N/A	#N/A	#N/A	#N/A
#N/A	#N/A	#N/A	#N/A	#N/A	#N/A	#N/A	#N/A
#N/A	#N/A	#N/A	#N/A	#N/A	#N/A	#N/A	#N/A
#N/A	#N/A	#N/A	#N/A	#N/A	#N/A	#N/A	#N/A
#N/A	#N/A	#N/A	#N/A	#N/A	#N/A	#N/A	#N/A
#N/A	#N/A	#N/A	#N/A	#N/A	#N/A	#N/A	#N/A
#N/A	#N/A	#N/A	#N/A	#N/A	#N/A	#N/A	#N/A
#N/A	#N/A	#N/A	#N/A	#N/A	#N/A	#N/A	#N/A
#N/A	#N/A	#N/A	#N/A	#N/A	#N/A	#N/A	#N/A
#N/A	#N/A	#N/A	#N/A	#N/A	#N/A	#N/A	#N/A
#N/A	#N/A	#N/A	#N/A	#N/A	#N/A	#N/A	#N/A
#N/A	#N/A	#N/A	#N/A	#N/A	#N/A	#N/A	#N/A
#N/A	#N/A	#N/A	#N/A	#N/A	#N/A	#N/A	#N/A
#N/A	#N/A	#N/A	#N/A	#N/A	#N/A	#N/A	#N/A
#N/A	#N/A	#N/A	#N/A	#N/A	#N/A	#N/A	#N/A
#N/A	#N/A	#N/A	#N/A	#N/A	#N/A	#N/A	#N/A
#N/A	#N/A	#N/A	#N/A	#N/A	#N/A	#N/A	#N/A
#N/A	#N/A	#N/A	#N/A	#N/A	#N/A	#N/A	#N/A
#N/A	#N/A	#N/A	#N/A	#N/A	#N/A	#N/A	#N/A
#N/A	#N/A	#N/A	#N/A	#N/A	#N/A	#N/A	#N/A
#N/A	#N/A	#N/A	#N/A	#N/A	#N/A	#N/A	#N/A
#N/A	#N/A	#N/A	#N/A	#N/A	#N/A	#N/A	#N/A
#N/A	#N/A	#N/A	#N/A	#N/A	#N/A	#N/A	#N/A
#N/A	#N/A	#N/A	#N/A	#N/A	#N/A	#N/A	#N/A
#N/A	#N/A	#N/A	#N/A	#N/A	#N/A	#N/A	#N/A
#N/A	#N/A	#N/A	#N/A	#N/A	#N/A	#N/A	#N/A
#N/A	#N/A	#N/A	#N/A	#N/A	#N/A	#N/A	#N/A
#N/A	#N/A	#N/A	#N/A	#N/A	#N/A	#N/A	#N/A
#N/A	#N/A	#N/A	#N/A	#N/A	#N/A	#N/A	#N/A
#N/A	#N/A	#N/A	#N/A	#N/A	#N/A	#N/A	#N/A
#N/A	#N/A	#N/A	#N/A	#N/A	#N/A	#N/A	#N/A
#N/A	#N/A	#N/A	#N/A	#N/A	#N/A	#N/A	#N/A
#N/A	#N/A	#N/A	#N/A	#N/A	#N/A	#N/A	#N/A
#N/A	#N/A	#N/A	#N/A	#N/A	#N/A	#N/A	#N/A
#N/A	#N/A	#N/A	#N/A	#N/A	#N/A	#N/A	#N/A
#N/A	#N/A	#N/A	#N/A	#N/A	#N/A	#N/A	#N/A
#N/A	#N/A	#N/A	#N/A	#N/A	#N/A	#N/A	#N/A
#N/A	#N/A	#N/A	#N/A	#N/A	#N/A	#N/A	#N/A
#N/A	#N/A	#N/A	#N/A	#N/A	#N/A	#N/A	#N/A
#N/A	#N/A	#N/A	#N/A	#N/A	#N/A	#N/A	#N/A
#N/A	#N/A	#N/A	#N/A	#N/A	#N/A	#N/A	#N/A
#N/A	#N/A	#N/A	#N/A	#N/A	#N/A	#N/A	#N/A
#N/A	#N/A	#N/A	#N/A	#N/A	#N/A	#N/A	#N/A
#N/A	#N/A	#N/A	#N/A	#N/A	#N/A	#N/A	#N/A
#N/A	#N/A	#N/A	#N/A	#N/A	#N/A	#N/A	#N/A
#N/A	#N/A	#N/A	#N/A	#N/A	#N/A	#N/A	#N/A
#N/A	#N/A	#N/A	#N/A	#N/A	#N/A	#N/A	#N/A
#N/A	#N/A	#N/A	#N/A	#N/A	#N/A	#N/A	#N/A
#N/A	#N/A	#N/A	#N/A	#N/A	#N/A	#N/A	#N/A
#N/A	#N/A	#N/A	#N/A	#N/A	#N/A	#N/A	#N/A
#N/A	#N/A	#N/A	#N/A	#N/A	#N/A	#N/A	#N/A
#N/A	#N/A	#N/A	#N/A	#N/A	#N/A	#N/A	#N/A
#N/A	#N/A	#N/A	#N/A	#N/A	#N/A	#N/A	#N/A

## Sheet: Sheet3
	Sample Name	N2-N8	S2-S8		Sample Name	N2-N8	S2-S8			N2-N8	S2-S8			N2-N8	S2-S8			N2-N8	S2-S8
	Target	U6	U6		Target	NONRATT004060.2	NONRATT004060.2
	CT1	27.3006	24.8861		CT1	32.1565	31.7844		ΔCT	4.85595	6.89831		ΔΔCT	0	2.04237		2-ΔΔCT	1	0.242765
	CT2	26.1254	24.5775		CT2	30.1895	31.3985			4.06416	6.821			-0.791784	1.96505			1.73121	0.25613
	CT3	24.4729	22.1665		CT3	29.0271	29.0211			4.55424	6.85456			-0.301703	1.99862			1.2326	0.25024
	CT4	24.5265	23.7124		CT4	29.5603	29.4885			5.03371	5.77611			0.177769	0.920161			0.884069	0.52845
	CT5	26.4774	18.2868		CT5	30.2699	24.8799			3.79253	6.59307			-1.06342	1.73712			2.08987	0.299967
	CT6	25.5118	23.1601		CT6	29.9686	28.5237			4.45677	5.36356			-0.399171	0.507616			1.31875	0.703384
	CT7	24.1576	19.5014		CT7	28.5531	27.7743			4.39548	8.27284			-0.460467	3.4169			1.37599	0.0936293
	CT Mean	25.5103	22.3273		CT Mean	29.9607	28.9815		ΔCT mean	4.45041	6.65421
	SD	1.18269	2.53507		SD	1.15348	2.32547		SD	1.65205	3.44012
