# Supplementary material for: RNA sequencing reveals the emerging role of bronchoalveolar lavage fluid exosome lncRNAs in acute lung injury
Source: PeerJ. 2022 Mar 30;10:e13159. doi: 10.7717/peerj.13159 (PMC8976476; doi:10.7717/peerj.13159)
Supplement: Supplemental Information 2 [file peerj-10-13159-s002.zip › Raw Data 20211020/Figure 6/NONRATT025040.2.xls]

## Sheet: Sheet1
	Sample Name	N2	N3	N4	N5	N6	N7	N8	S2	S3	S4	S5	S6	S7	S8
	Target	U6	U6	U6	U6	U6	U6	U6	U6	U6	U6	U6	U6	U6	U6
	CT1	27.2685	26.1038	24.6234	24.5204	26.3847	25.6493	24.1092	24.9712	24.7505	22.1593	23.7973	18.3163	23.137	19.507
	CT2	27.2609	26.0025	24.5008	24.5004	26.5	25.5254	24.3505	24.7147	24.5615	22.0656	23.6904	18.2204	23.1061	19.4312
	CT3	27.3724	26.2699	24.2945	24.5588	26.5475	25.3606	24.013	24.9724	24.4203	22.2746	23.6496	18.3237	23.2373	19.5661
	CT Mean	27.3006	26.1254	24.4729	24.5265	26.4774	25.5118	24.1576	24.8861	24.5775	22.1665	23.7124	18.2868	23.1601	19.5014
	SD	0.0623218	0.134998	0.16625	0.0297181	0.0837361	0.144805	0.173869	0.148401	0.16568	0.104701	0.0762806	0.0576041	0.0686008	0.0676245
	Sample Name	N2	N3	N4	N5	N6	N7	N8	S2	S3	S4	S5	S6	S7	S8
	Target	NONRATT025040.2	NONRATT025040.2	NONRATT025040.2	NONRATT025040.2	NONRATT025040.2	NONRATT025040.2	NONRATT025040.2	NONRATT025040.2	NONRATT025040.2	NONRATT025040.2	NONRATT025040.2	NONRATT025040.2	NONRATT025040.2	NONRATT025040.2
	CT1	31.5038	33.3537	31.828	32.1944	33.1552	32.6181	31.9762	32.5921	32.452	31.4662	32.1129	25.5127	31.2604	27.2967
	CT2	31.2413	32.9192	31.5326	31.7553	32.3725	32.1721	31.7766	32.841	32.414	31.6957	31.6082	25.341	31.5152	27.6849
	CT3	31.6547	33.211	31.9156	31.9238	33.2788	31.7038	32.5521	32.3452	32.1264	32.0395	31.5075	25.5717	31.7981	27.8872
	CT Mean	31.4666	33.1613	31.7587	31.9578	32.9355	32.1646	32.1016	32.5928	32.3308	31.7338	31.7429	25.4751	31.5246	27.6229
	SD	0.209194	0.221461	0.200677	0.221517	0.491455	0.457192	0.402664	0.247875	0.178021	0.288539	0.324375	0.119866	0.26896	0.300085
	ΔCT 1	4.20321	7.22829	7.35511	7.66782	6.67776	7.10628	7.81861	7.70604	7.87455	9.29964	8.40046	7.22592	8.10026	7.79527
	ΔCT 2	3.94076	6.79383	7.05967	7.22872	5.89511	6.66029	7.619	7.95488	7.83656	9.52921	7.89583	7.05414	8.35509	8.18345
	ΔCT 3	4.35417	7.08565	7.44266	7.39723	6.80138	6.19199	8.39448	7.45913	7.54898	9.87294	7.79507	7.28485	8.63794	8.38577
	ΔCT Mean	4.16604	7.03592	7.28581	7.43126	6.45808	6.65286	7.94403	7.70668	7.75337	9.56726	8.03045	7.1883	8.36443	8.1215
	SD	0.21828	0.259363	0.260596	0.223502	0.498537	0.479576	0.438598	0.288903	0.24319	0.306948	0.333223	0.132989	0.27757	0.30761
	ΔΔCT1	0.0371628	3.06225	3.18907	3.50177	2.51172	2.94024	3.65256	3.54	3.70851	5.1336	4.23442	3.05988	3.93422	3.62922
	ΔΔCT2	-0.225285	2.62778	2.89363	3.06268	1.72906	2.49425	3.45296	3.78883	3.67052	5.36316	3.72978	2.8881	4.18905	4.01741
	ΔΔCT3	0.188122	2.91961	3.27662	3.23118	2.63534	2.02595	4.22843	3.29308	3.38293	5.7069	3.62902	3.1188	4.47189	4.21972
	ΔΔCTMean	0	2.86988	3.11977	3.26521	2.29204	2.48681	3.77798	3.54064	3.58732	5.40122	3.86441	3.02226	4.19839	3.95545
	SD	0.21828	0.259363	0.260596	0.223502	0.498537	0.479576	0.438598	0.288903	0.24319	0.306948	0.333223	0.132989	0.27757	0.30761
	2-ΔΔCT1	0.97457	0.119721	0.109647	0.0882797	0.175347	0.130286	0.0795186	0.0859716	0.0764939	0.0284861	0.0531267	0.119918	0.0654158	0.0808155
	2-ΔΔCT2	1.16901	0.161793	0.134565	0.119686	0.301648	0.177483	0.0913181	0.0723516	0.078535	0.0242956	0.0753744	0.135082	0.0548241	0.0617504
	2-ΔΔCT3	0.877748	0.132163	0.103191	0.106492	0.160947	0.245544	0.0533477	0.10202	0.0958596	0.0191449	0.0808267	0.115119	0.0450636	0.0536707
	2-ΔΔCTMean	1	0.136798	0.115042	0.10401	0.204186	0.1784	0.0728977	0.0859335	0.0831972	0.0236631	0.068659	0.123086	0.0544703	0.06446
	SD	0.148331	0.0216129	0.0165677	0.0157697	0.0774121	0.0579425	0.0194332	0.0148505	0.0106406	0.00467883	0.0146741	0.0104201	0.0101789	0.013938
	SEM	0.0856391	0.0124782	0.00956534	0.00910462	0.0446939	0.0334531	0.0112198	0.00857396	0.00614335	0.00270133	0.00847211	0.00601606	0.0058768	0.00804709

## Sheet: Sheet2
Sample name	U6 Average CT	NONRATT025040.2 Average CT	2-ΔΔCT1	2-ΔΔCT2	2-ΔΔCT3	Average 2-ΔΔCT±SD	SEM
N2	27.3±0.06	31.47±0.21	0.97	1.17	0.88	1±0.15	0.09
N3	26.13±0.13	33.16±0.22	0.12	0.16	0.13	0.14±0.02	0.01
N4	24.47±0.17	31.76±0.2	0.11	0.13	0.1	0.12±0.02	0.01
N5	24.53±0.03	31.96±0.22	0.09	0.12	0.11	0.1±0.02	0.01
N6	26.48±0.08	32.94±0.49	0.18	0.3	0.16	0.2±0.08	0.04
N7	25.51±0.14	32.16±0.46	0.13	0.18	0.25	0.18±0.06	0.03
N8	24.16±0.17	32.1±0.4	0.08	0.09	0.05	0.07±0.02	0.01
S2	24.89±0.15	32.59±0.25	0.09	0.07	0.1	0.09±0.01	0.01
S3	24.58±0.17	32.33±0.18	0.08	0.08	0.1	0.08±0.01	0.01
S4	22.17±0.1	31.73±0.29	0.03	0.02	0.02	0.02±0	0
S5	23.71±0.08	31.74±0.32	0.05	0.08	0.08	0.07±0.01	0.01
S6	18.29±0.06	25.48±0.12	0.12	0.14	0.12	0.12±0.01	0.01
S7	23.16±0.07	31.52±0.27	0.07	0.05	0.05	0.05±0.01	0.01
S8	19.5±0.07	27.62±0.3	0.08	0.06	0.05	0.06±0.01	0.01
#N/A	#N/A	#N/A	#N/A	#N/A	#N/A	#N/A	#N/A
#N/A	#N/A	#N/A	#N/A	#N/A	#N/A	#N/A	#N/A
#N/A	#N/A	#N/A	#N/A	#N/A	#N/A	#N/A	#N/A
#N/A	#N/A	#N/A	#N/A	#N/A	#N/A	#N/A	#N/A
#N/A	#N/A	#N/A	#N/A	#N/A	#N/A	#N/A	#N/A
#N/A	#N/A	#N/A	#N/A	#N/A	#N/A	#N/A	#N/A
#N/A	#N/A	#N/A	#N/A	#N/A	#N/A	#N/A	#N/A
#N/A	#N/A	#N/A	#N/A	#N/A	#N/A	#N/A	#N/A
#N/A	#N/A	#N/A	#N/A	#N/A	#N/A	#N/A	#N/A
#N/A	#N/A	#N/A	#N/A	#N/A	#N/A	#N/A	#N/A
#N/A	#N/A	#N/A	#N/A	#N/A	#N/A	#N/A	#N/A
#N/A	#N/A	#N/A	#N/A	#N/A	#N/A	#N/A	#N/A
#N/A	#N/A	#N/A	#N/A	#N/A	#N/A	#N/A	#N/A
#N/A	#N/A	#N/A	#N/A	#N/A	#N/A	#N/A	#N/A
#N/A	#N/A	#N/A	#N/A	#N/A	#N/A	#N/A	#N/A
#N/A	#N/A	#N/A	#N/A	#N/A	#N/A	#N/A	#N/A
#N/A	#N/A	#N/A	#N/A	#N/A	#N/A	#N/A	#N/A
#N/A	#N/A	#N/A	#N/A	#N/A	#N/A	#N/A	#N/A
#N/A	#N/A	#N/A	#N/A	#N/A	#N/A	#N/A	#N/A
#N/A	#N/A	#N/A	#N/A	#N/A	#N/A	#N/A	#N/A
#N/A	#N/A	#N/A	#N/A	#N/A	#N/A	#N/A	#N/A
#N/A	#N/A	#N/A	#N/A	#N/A	#N/A	#N/A	#N/A
#N/A	#N/A	#N/A	#N/A	#N/A	#N/A	#N/A	#N/A
#N/A	#N/A	#N/A	#N/A	#N/A	#N/A	#N/A	#N/A
#N/A	#N/A	#N/A	#N/A	#N/A	#N/A	#N/A	#N/A
#N/A	#N/A	#N/A	#N/A	#N/A	#N/A	#N/A	#N/A
#N/A	#N/A	#N/A	#N/A	#N/A	#N/A	#N/A	#N/A
#N/A	#N/A	#N/A	#N/A	#N/A	#N/A	#N/A	#N/A
#N/A	#N/A	#N/A	#N/A	#N/A	#N/A	#N/A	#N/A
#N/A	#N/A	#N/A	#N/A	#N/A	#N/A	#N/A	#N/A
#N/A	#N/A	#N/A	#N/A	#N/A	#N/A	#N/A	#N/A
#N/A	#N/A	#N/A	#N/A	#N/A	#N/A	#N/A	#N/A
#N/A	#N/A	#N/A	#N/A	#N/A	#N/A	#N/A	#N/A
#N/A	#N/A	#N/A	#N/A	#N/A	#N/A	#N/A	#N/A
#N/A	#N/A	#N/A	#N/A	#N/A	#N/A	#N/A	#N/A
#N/A	#N/A	#N/A	#N/A	#N/A	#N/A	#N/A	#N/A
#N/A	#N/A	#N/A	#N/A	#N/A	#N/A	#N/A	#N/A
#N/A	#N/A	#N/A	#N/A	#N/A	#N/A	#N/A	#N/A
#N/A	#N/A	#N/A	#N/A	#N/A	#N/A	#N/A	#N/A
#N/A	#N/A	#N/A	#N/A	#N/A	#N/A	#N/A	#N/A
#N/A	#N/A	#N/A	#N/A	#N/A	#N/A	#N/A	#N/A
#N/A	#N/A	#N/A	#N/A	#N/A	#N/A	#N/A	#N/A
#N/A	#N/A	#N/A	#N/A	#N/A	#N/A	#N/A	#N/A
#N/A	#N/A	#N/A	#N/A	#N/A	#N/A	#N/A	#N/A
#N/A	#N/A	#N/A	#N/A	#N/A	#N/A	#N/A	#N/A
#N/A	#N/A	#N/A	#N/A	#N/A	#N/A	#N/A	#N/A
#N/A	#N/A	#N/A	#N/A	#N/A	#N/A	#N/A	#N/A
#N/A	#N/A	#N/A	#N/A	#N/A	#N/A	#N/A	#N/A
#N/A	#N/A	#N/A	#N/A	#N/A	#N/A	#N/A	#N/A
#N/A	#N/A	#N/A	#N/A	#N/A	#N/A	#N/A	#N/A
#N/A	#N/A	#N/A	#N/A	#N/A	#N/A	#N/A	#N/A
#N/A	#N/A	#N/A	#N/A	#N/A	#N/A	#N/A	#N/A
#N/A	#N/A	#N/A	#N/A	#N/A	#N/A	#N/A	#N/A
#N/A	#N/A	#N/A	#N/A	#N/A	#N/A	#N/A	#N/A
#N/A	#N/A	#N/A	#N/A	#N/A	#N/A	#N/A	#N/A
#N/A	#N/A	#N/A	#N/A	#N/A	#N/A	#N/A	#N/A
#N/A	#N/A	#N/A	#N/A	#N/A	#N/A	#N/A	#N/A
#N/A	#N/A	#N/A	#N/A	#N/A	#N/A	#N/A	#N/A
#N/A	#N/A	#N/A	#N/A	#N/A	#N/A	#N/A	#N/A
#N/A	#N/A	#N/A	#N/A	#N/A	#N/A	#N/A	#N/A
#N/A	#N/A	#N/A	#N/A	#N/A	#N/A	#N/A	#N/A
#N/A	#N/A	#N/A	#N/A	#N/A	#N/A	#N/A	#N/A
#N/A	#N/A	#N/A	#N/A	#N/A	#N/A	#N/A	#N/A
#N/A	#N/A	#N/A	#N/A	#N/A	#N/A	#N/A	#N/A
#N/A	#N/A	#N/A	#N/A	#N/A	#N/A	#N/A	#N/A
#N/A	#N/A	#N/A	#N/A	#N/A	#N/A	#N/A	#N/A
#N/A	#N/A	#N/A	#N/A	#N/A	#N/A	#N/A	#N/A
#N/A	#N/A	#N/A	#N/A	#N/A	#N/A	#N/A	#N/A
#N/A	#N/A	#N/A	#N/A	#N/A	#N/A	#N/A	#N/A
#N/A	#N/A	#N/A	#N/A	#N/A	#N/A	#N/A	#N/A
#N/A	#N/A	#N/A	#N/A	#N/A	#N/A	#N/A	#N/A
#N/A	#N/A	#N/A	#N/A	#N/A	#N/A	#N/A	#N/A
#N/A	#N/A	#N/A	#N/A	#N/A	#N/A	#N/A	#N/A
#N/A	#N/A	#N/A	#N/A	#N/A	#N/A	#N/A	#N/A
#N/A	#N/A	#N/A	#N/A	#N/A	#N/A	#N/A	#N/A
#N/A	#N/A	#N/A	#N/A	#N/A	#N/A	#N/A	#N/A
#N/A	#N/A	#N/A	#N/A	#N/A	#N/A	#N/A	#N/A
#N/A	#N/A	#N/A	#N/A	#N/A	#N/A	#N/A	#N/A
#N/A	#N/A	#N/A	#N/A	#N/A	#N/A	#N/A	#N/A
#N/A	#N/A	#N/A	#N/A	#N/A	#N/A	#N/A	#N/A
#N/A	#N/A	#N/A	#N/A	#N/A	#N/A	#N/A	#N/A
#N/A	#N/A	#N/A	#N/A	#N/A	#N/A	#N/A	#N/A
#N/A	#N/A	#N/A	#N/A	#N/A	#N/A	#N/A	#N/A
#N/A	#N/A	#N/A	#N/A	#N/A	#N/A	#N/A	#N/A
#N/A	#N/A	#N/A	#N/A	#N/A	#N/A	#N/A	#N/A
#N/A	#N/A	#N/A	#N/A	#N/A	#N/A	#N/A	#N/A
#N/A	#N/A	#N/A	#N/A	#N/A	#N/A	#N/A	#N/A
#N/A	#N/A	#N/A	#N/A	#N/A	#N/A	#N/A	#N/A
#N/A	#N/A	#N/A	#N/A	#N/A	#N/A	#N/A	#N/A
#N/A	#N/A	#N/A	#N/A	#N/A	#N/A	#N/A	#N/A
#N/A	#N/A	#N/A	#N/A	#N/A	#N/A	#N/A	#N/A
#N/A	#N/A	#N/A	#N/A	#N/A	#N/A	#N/A	#N/A
#N/A	#N/A	#N/A	#N/A	#N/A	#N/A	#N/A	#N/A
#N/A	#N/A	#N/A	#N/A	#N/A	#N/A	#N/A	#N/A
#N/A	#N/A	#N/A	#N/A	#N/A	#N/A	#N/A	#N/A
#N/A	#N/A	#N/A	#N/A	#N/A	#N/A	#N/A	#N/A
#N/A	#N/A	#N/A	#N/A	#N/A	#N/A	#N/A	#N/A
#N/A	#N/A	#N/A	#N/A	#N/A	#N/A	#N/A	#N/A
#N/A	#N/A	#N/A	#N/A	#N/A	#N/A	#N/A	#N/A
#N/A	#N/A	#N/A	#N/A	#N/A	#N/A	#N/A	#N/A
#N/A	#N/A	#N/A	#N/A	#N/A	#N/A	#N/A	#N/A
#N/A	#N/A	#N/A	#N/A	#N/A	#N/A	#N/A	#N/A
#N/A	#N/A	#N/A	#N/A	#N/A	#N/A	#N/A	#N/A
#N/A	#N/A	#N/A	#N/A	#N/A	#N/A	#N/A	#N/A
#N/A	#N/A	#N/A	#N/A	#N/A	#N/A	#N/A	#N/A
#N/A	#N/A	#N/A	#N/A	#N/A	#N/A	#N/A	#N/A
#N/A	#N/A	#N/A	#N/A	#N/A	#N/A	#N/A	#N/A
#N/A	#N/A	#N/A	#N/A	#N/A	#N/A	#N/A	#N/A
#N/A	#N/A	#N/A	#N/A	#N/A	#N/A	#N/A	#N/A
#N/A	#N/A	#N/A	#N/A	#N/A	#N/A	#N/A	#N/A
#N/A	#N/A	#N/A	#N/A	#N/A	#N/A	#N/A	#N/A
#N/A	#N/A	#N/A	#N/A	#N/A	#N/A	#N/A	#N/A
#N/A	#N/A	#N/A	#N/A	#N/A	#N/A	#N/A	#N/A
#N/A	#N/A	#N/A	#N/A	#N/A	#N/A	#N/A	#N/A
#N/A	#N/A	#N/A	#N/A	#N/A	#N/A	#N/A	#N/A
#N/A	#N/A	#N/A	#N/A	#N/A	#N/A	#N/A	#N/A
#N/A	#N/A	#N/A	#N/A	#N/A	#N/A	#N/A	#N/A
#N/A	#N/A	#N/A	#N/A	#N/A	#N/A	#N/A	#N/A
#N/A	#N/A	#N/A	#N/A	#N/A	#N/A	#N/A	#N/A
#N/A	#N/A	#N/A	#N/A	#N/A	#N/A	#N/A	#N/A
#N/A	#N/A	#N/A	#N/A	#N/A	#N/A	#N/A	#N/A
#N/A	#N/A	#N/A	#N/A	#N/A	#N/A	#N/A	#N/A
#N/A	#N/A	#N/A	#N/A	#N/A	#N/A	#N/A	#N/A
#N/A	#N/A	#N/A	#N/A	#N/A	#N/A	#N/A	#N/A
#N/A	#N/A	#N/A	#N/A	#N/A	#N/A	#N/A	#N/A
#N/A	#N/A	#N/A	#N/A	#N/A	#N/A	#N/A	#N/A
#N/A	#N/A	#N/A	#N/A	#N/A	#N/A	#N/A	#N/A
#N/A	#N/A	#N/A	#N/A	#N/A	#N/A	#N/A	#N/A
#N/A	#N/A	#N/A	#N/A	#N/A	#N/A	#N/A	#N/A
#N/A	#N/A	#N/A	#N/A	#N/A	#N/A	#N/A	#N/A
#N/A	#N/A	#N/A	#N/A	#N/A	#N/A	#N/A	#N/A
#N/A	#N/A	#N/A	#N/A	#N/A	#N/A	#N/A	#N/A
#N/A	#N/A	#N/A	#N/A	#N/A	#N/A	#N/A	#N/A
#N/A	#N/A	#N/A	#N/A	#N/A	#N/A	#N/A	#N/A
#N/A	#N/A	#N/A	#N/A	#N/A	#N/A	#N/A	#N/A
#N/A	#N/A	#N/A	#N/A	#N/A	#N/A	#N/A	#N/A
#N/A	#N/A	#N/A	#N/A	#N/A	#N/A	#N/A	#N/A
#N/A	#N/A	#N/A	#N/A	#N/A	#N/A	#N/A	#N/A
#N/A	#N/A	#N/A	#N/A	#N/A	#N/A	#N/A	#N/A
#N/A	#N/A	#N/A	#N/A	#N/A	#N/A	#N/A	#N/A
#N/A	#N/A	#N/A	#N/A	#N/A	#N/A	#N/A	#N/A
#N/A	#N/A	#N/A	#N/A	#N/A	#N/A	#N/A	#N/A
#N/A	#N/A	#N/A	#N/A	#N/A	#N/A	#N/A	#N/A
#N/A	#N/A	#N/A	#N/A	#N/A	#N/A	#N/A	#N/A
#N/A	#N/A	#N/A	#N/A	#N/A	#N/A	#N/A	#N/A
#N/A	#N/A	#N/A	#N/A	#N/A	#N/A	#N/A	#N/A
#N/A	#N/A	#N/A	#N/A	#N/A	#N/A	#N/A	#N/A
#N/A	#N/A	#N/A	#N/A	#N/A	#N/A	#N/A	#N/A
#N/A	#N/A	#N/A	#N/A	#N/A	#N/A	#N/A	#N/A
#N/A	#N/A	#N/A	#N/A	#N/A	#N/A	#N/A	#N/A
#N/A	#N/A	#N/A	#N/A	#N/A	#N/A	#N/A	#N/A
#N/A	#N/A	#N/A	#N/A	#N/A	#N/A	#N/A	#N/A
#N/A	#N/A	#N/A	#N/A	#N/A	#N/A	#N/A	#N/A
#N/A	#N/A	#N/A	#N/A	#N/A	#N/A	#N/A	#N/A
#N/A	#N/A	#N/A	#N/A	#N/A	#N/A	#N/A	#N/A
#N/A	#N/A	#N/A	#N/A	#N/A	#N/A	#N/A	#N/A
#N/A	#N/A	#N/A	#N/A	#N/A	#N/A	#N/A	#N/A
#N/A	#N/A	#N/A	#N/A	#N/A	#N/A	#N/A	#N/A
#N/A	#N/A	#N/A	#N/A	#N/A	#N/A	#N/A	#N/A
#N/A	#N/A	#N/A	#N/A	#N/A	#N/A	#N/A	#N/A
#N/A	#N/A	#N/A	#N/A	#N/A	#N/A	#N/A	#N/A
#N/A	#N/A	#N/A	#N/A	#N/A	#N/A	#N/A	#N/A
#N/A	#N/A	#N/A	#N/A	#N/A	#N/A	#N/A	#N/A
#N/A	#N/A	#N/A	#N/A	#N/A	#N/A	#N/A	#N/A
#N/A	#N/A	#N/A	#N/A	#N/A	#N/A	#N/A	#N/A
#N/A	#N/A	#N/A	#N/A	#N/A	#N/A	#N/A	#N/A
#N/A	#N/A	#N/A	#N/A	#N/A	#N/A	#N/A	#N/A
#N/A	#N/A	#N/A	#N/A	#N/A	#N/A	#N/A	#N/A
#N/A	#N/A	#N/A	#N/A	#N/A	#N/A	#N/A	#N/A
#N/A	#N/A	#N/A	#N/A	#N/A	#N/A	#N/A	#N/A
#N/A	#N/A	#N/A	#N/A	#N/A	#N/A	#N/A	#N/A
#N/A	#N/A	#N/A	#N/A	#N/A	#N/A	#N/A	#N/A
#N/A	#N/A	#N/A	#N/A	#N/A	#N/A	#N/A	#N/A
#N/A	#N/A	#N/A	#N/A	#N/A	#N/A	#N/A	#N/A
#N/A	#N/A	#N/A	#N/A	#N/A	#N/A	#N/A	#N/A
#N/A	#N/A	#N/A	#N/A	#N/A	#N/A	#N/A	#N/A
#N/A	#N/A	#N/A	#N/A	#N/A	#N/A	#N/A	#N/A
#N/A	#N/A	#N/A	#N/A	#N/A	#N/A	#N/A	#N/A
#N/A	#N/A	#N/A	#N/A	#N/A	#N/A	#N/A	#N/A
#N/A	#N/A	#N/A	#N/A	#N/A	#N/A	#N/A	#N/A
#N/A	#N/A	#N/A	#N/A	#N/A	#N/A	#N/A	#N/A
#N/A	#N/A	#N/A	#N/A	#N/A	#N/A	#N/A	#N/A
#N/A	#N/A	#N/A	#N/A	#N/A	#N/A	#N/A	#N/A
#N/A	#N/A	#N/A	#N/A	#N/A	#N/A	#N/A	#N/A
#N/A	#N/A	#N/A	#N/A	#N/A	#N/A	#N/A	#N/A
#N/A	#N/A	#N/A	#N/A	#N/A	#N/A	#N/A	#N/A
#N/A	#N/A	#N/A	#N/A	#N/A	#N/A	#N/A	#N/A
#N/A	#N/A	#N/A	#N/A	#N/A	#N/A	#N/A	#N/A
#N/A	#N/A	#N/A	#N/A	#N/A	#N/A	#N/A	#N/A
#N/A	#N/A	#N/A	#N/A	#N/A	#N/A	#N/A	#N/A
#N/A	#N/A	#N/A	#N/A	#N/A	#N/A	#N/A	#N/A
#N/A	#N/A	#N/A	#N/A	#N/A	#N/A	#N/A	#N/A
#N/A	#N/A	#N/A	#N/A	#N/A	#N/A	#N/A	#N/A
#N/A	#N/A	#N/A	#N/A	#N/A	#N/A	#N/A	#N/A

## Sheet: Sheet3
	Sample Name	N2-N8	S2-S8		Sample Name	N2-N8	S2-S8			N2-N8	S2-S8			N2-N8	S2-S8			N2-N8	S2-S8
	Target	U6	U6		Target	NONRATT025040.2	NONRATT025040.2
	CT1	27.3006	24.8861		CT1	31.4666	32.5928		ΔCT	4.16604	7.70668		ΔΔCT	0	3.54064		2-ΔΔCT	1	0.0859335
	CT2	26.1254	24.5775		CT2	30.1613	32.3308			4.03592	7.75337			-0.130121	3.58732			1.09439	0.0831972
	CT3	24.4729	22.1665		CT3	31.7587	31.7338			7.28581	9.56726			3.11977	5.40122			0.115042	0.0236631
	CT4	24.5265	23.7124		CT4	31.9578	31.7429			7.43126	8.03045			3.26521	3.86441			0.10401	0.068659
	CT5	26.4774	18.2868		CT5	31.2355	25.4751			4.75808	7.1883			0.592041	3.02226			0.663404	0.123086
	CT6	25.5118	23.1601		CT6	32.1646	31.5246			6.65286	8.36443			2.48681	4.19839			0.1784	0.0544703
	CT7	24.1576	19.5014		CT7	27.9016	27.6229			3.74403	8.1215			-0.422016	3.95545			1.3398	0.06446
	CT Mean	25.5103	22.3273		CT Mean	30.9495	30.4318		ΔCT mean	5.43914	8.10457
	SD	1.18269	2.53507		SD	1.49489	2.74902		SD	1.90616	3.73948
