# Supplementary material for: RNA sequencing reveals the emerging role of bronchoalveolar lavage fluid exosome lncRNAs in acute lung injury
Source: PeerJ. 2022 Mar 30;10:e13159. doi: 10.7717/peerj.13159 (PMC8976476; doi:10.7717/peerj.13159)
Supplement: Supplemental Information 2 [file peerj-10-13159-s002.zip › Raw Data 20211020/Figure 6/NONRATT025699.2.xls]

## Sheet: Sheet1
	Sample Name	N2	N3	N4	N5	N6	N7	N8	S2	S3	S4	S5	S6	S7	S8
	Target	U6	U6	U6	U6	U6	U6	U6	U6	U6	U6	U6	U6	U6	U6
	CT1	27.2685	26.1038	24.6234	24.5204	26.3847	25.6493	24.1092	24.9712	24.7505	22.1593	23.7973	18.3163	23.137	19.507
	CT2	27.2609	26.0025	24.5008	24.5004	26.5	25.5254	24.3505	24.7147	24.5615	22.0656	23.6904	18.2204	23.1061	19.4312
	CT3	27.3724	26.2699	24.2945	24.5588	26.5475	25.3606	24.013	24.9724	24.4203	22.2746	23.6496	18.3237	23.2373	19.5661
	CT Mean	27.3006	26.1254	24.4729	24.5265	26.4774	25.5118	24.1576	24.8861	24.5775	22.1665	23.7124	18.2868	23.1601	19.5014
	SD	0.0623218	0.134998	0.16625	0.0297181	0.0837361	0.144805	0.173869	0.148401	0.16568	0.104701	0.0762806	0.0576041	0.0686008	0.0676245
	Sample Name	N2	N3	N4	N5	N6	N7	N8	S2	S3	S4	S5	S6	S7	S8
	Target	NONRATT025699.2	NONRATT025699.2	NONRATT025699.2	NONRATT025699.2	NONRATT025699.2	NONRATT025699.2	NONRATT025699.2	NONRATT025699.2	NONRATT025699.2	NONRATT025699.2	NONRATT025699.2	NONRATT025699.2	NONRATT025699.2	NONRATT025699.2
	CT1	32.6279	31.0828	28.3364	29.251	29.2034	29.1105	29.4958	30.3471	31.6982	27.087	30.0485	25.8961	31.9786	25.778
	CT2	32.2395	30.7603	28.0734	29.3533	29.358	28.8938	29.4708	30.6873	31.8265	26.6151	30.0387	26.0958	31.3788	25.9007
	CT3	31.9023	31.0768	27.8067	29.2653	29.8887	29.1054	29.5612	30.5681	31.1905	26.8607	30.0179	25.9744	31.511	26.1354
	CT Mean	32.2565	30.9733	28.0722	29.2898	29.4834	29.0366	29.5093	30.5341	31.5717	26.8542	30.035	25.9888	31.6228	25.938
	SD	0.363095	0.184476	0.264834	0.0553758	0.359433	0.123643	0.0466474	0.172604	0.336294	0.23605	0.0156518	0.10063	0.315168	0.181634
	ΔCT 1	5.3273	4.95737	3.8635	4.72446	2.72598	3.59877	5.33819	5.461	7.12073	4.9205	6.3361	7.60924	8.81848	6.27651
	ΔCT 2	4.93889	4.63493	3.60047	4.82671	2.88065	3.38207	5.31325	5.80117	7.249	4.44853	6.3263	7.80897	8.21864	6.3993
	ΔCT 3	4.60171	4.95145	3.33384	4.73874	3.41129	3.59359	5.40357	5.68199	6.61308	4.69414	6.30545	7.68762	8.35083	6.63399
	ΔCT Mean	4.95596	4.84792	3.59927	4.7633	3.00597	3.52481	5.35167	5.64805	6.99427	4.68772	6.32262	7.70194	8.46265	6.4366
	SD	0.368405	0.228595	0.312692	0.0628462	0.369058	0.190411	0.180017	0.227629	0.374892	0.258229	0.0778699	0.115951	0.322547	0.193814
	ΔΔCT1	0.371333	0.00140839	-1.09246	-0.231509	-2.22999	-1.3572	0.382224	0.505038	2.16476	-0.0354655	1.38013	2.65327	3.86252	1.32054
	ΔΔCT2	-0.0170795	-0.321034	-1.35549	-0.129256	-2.07531	-1.57389	0.357285	0.845204	2.29304	-0.507436	1.37034	2.853	3.26268	1.44333
	ΔΔCT3	-0.354254	-0.00451629	-1.62213	-0.217228	-1.54468	-1.36237	0.44761	0.726026	1.65711	-0.261828	1.34949	2.73166	3.39486	1.67802
	ΔΔCTMean	0	-0.108047	-1.35669	-0.192664	-1.94999	-1.43116	0.395706	0.69209	2.0383	-0.268243	1.36665	2.74598	3.50669	1.48063
	SD	0.368405	0.228595	0.312692	0.0628462	0.369058	0.190411	0.180017	0.227629	0.374892	0.258229	0.0778699	0.115951	0.322547	0.193814
	2-ΔΔCT1	0.773068	0.999024	2.13238	1.17406	4.69131	2.56187	0.767254	0.704642	0.223019	1.02489	0.384184	0.158959	0.068749	0.400384
	2-ΔΔCT2	1.01191	1.24923	2.55885	1.09373	4.21436	2.97707	0.780632	0.556632	0.204046	1.42152	0.386801	0.138408	0.104192	0.367717
	2-ΔΔCT3	1.27832	1.00314	3.07828	1.1625	2.91739	2.57107	0.733257	0.604567	0.317073	1.199	0.392432	0.150553	0.0950703	0.312511
	2-ΔΔCTMean	1	1.07777	2.56098	1.14287	3.86373	2.69663	0.760117	0.618957	0.24345	1.20434	0.38779	0.149066	0.0879797	0.358331
	SD	0.252754	0.143282	0.473714	0.0434286	0.918005	0.237104	0.0244242	0.07552	0.0605275	0.198809	0.00421485	0.010332	0.0184041	0.0444156
	SEM	0.145927	0.0827237	0.273499	0.0250735	0.53001	0.136892	0.0141013	0.0436015	0.0349456	0.114782	0.00243344	0.00596517	0.0106256	0.0256434

## Sheet: Sheet2
Sample name	U6 Average CT	NONRATT025699.2 Average CT	2-ΔΔCT1	2-ΔΔCT2	2-ΔΔCT3	Average 2-ΔΔCT±SD	SEM
N2	27.3±0.06	32.26±0.36	0.77	1.01	1.28	1±0.25	0.15
N3	26.13±0.13	30.97±0.18	1	1.25	1	1.08±0.14	0.08
N4	24.47±0.17	28.07±0.26	2.13	2.56	3.08	2.56±0.47	0.27
N5	24.53±0.03	29.29±0.06	1.17	1.09	1.16	1.14±0.04	0.03
N6	26.48±0.08	29.48±0.36	4.69	4.21	2.92	3.86±0.92	0.53
N7	25.51±0.14	29.04±0.12	2.56	2.98	2.57	2.7±0.24	0.14
N8	24.16±0.17	29.51±0.05	0.77	0.78	0.73	0.76±0.02	0.01
S2	24.89±0.15	30.53±0.17	0.7	0.56	0.6	0.62±0.08	0.04
S3	24.58±0.17	31.57±0.34	0.22	0.2	0.32	0.24±0.06	0.03
S4	22.17±0.1	26.85±0.24	1.02	1.42	1.2	1.2±0.2	0.11
S5	23.71±0.08	30.04±0.02	0.38	0.39	0.39	0.39±0	0
S6	18.29±0.06	25.99±0.1	0.16	0.14	0.15	0.15±0.01	0.01
S7	23.16±0.07	31.62±0.32	0.07	0.1	0.1	0.09±0.02	0.01
S8	19.5±0.07	25.94±0.18	0.4	0.37	0.31	0.36±0.04	0.03
#N/A	#N/A	#N/A	#N/A	#N/A	#N/A	#N/A	#N/A
#N/A	#N/A	#N/A	#N/A	#N/A	#N/A	#N/A	#N/A
#N/A	#N/A	#N/A	#N/A	#N/A	#N/A	#N/A	#N/A
#N/A	#N/A	#N/A	#N/A	#N/A	#N/A	#N/A	#N/A
#N/A	#N/A	#N/A	#N/A	#N/A	#N/A	#N/A	#N/A
#N/A	#N/A	#N/A	#N/A	#N/A	#N/A	#N/A	#N/A
#N/A	#N/A	#N/A	#N/A	#N/A	#N/A	#N/A	#N/A
#N/A	#N/A	#N/A	#N/A	#N/A	#N/A	#N/A	#N/A
#N/A	#N/A	#N/A	#N/A	#N/A	#N/A	#N/A	#N/A
#N/A	#N/A	#N/A	#N/A	#N/A	#N/A	#N/A	#N/A
#N/A	#N/A	#N/A	#N/A	#N/A	#N/A	#N/A	#N/A
#N/A	#N/A	#N/A	#N/A	#N/A	#N/A	#N/A	#N/A
#N/A	#N/A	#N/A	#N/A	#N/A	#N/A	#N/A	#N/A
#N/A	#N/A	#N/A	#N/A	#N/A	#N/A	#N/A	#N/A
#N/A	#N/A	#N/A	#N/A	#N/A	#N/A	#N/A	#N/A
#N/A	#N/A	#N/A	#N/A	#N/A	#N/A	#N/A	#N/A
#N/A	#N/A	#N/A	#N/A	#N/A	#N/A	#N/A	#N/A
#N/A	#N/A	#N/A	#N/A	#N/A	#N/A	#N/A	#N/A
#N/A	#N/A	#N/A	#N/A	#N/A	#N/A	#N/A	#N/A
#N/A	#N/A	#N/A	#N/A	#N/A	#N/A	#N/A	#N/A
#N/A	#N/A	#N/A	#N/A	#N/A	#N/A	#N/A	#N/A
#N/A	#N/A	#N/A	#N/A	#N/A	#N/A	#N/A	#N/A
#N/A	#N/A	#N/A	#N/A	#N/A	#N/A	#N/A	#N/A
#N/A	#N/A	#N/A	#N/A	#N/A	#N/A	#N/A	#N/A
#N/A	#N/A	#N/A	#N/A	#N/A	#N/A	#N/A	#N/A
#N/A	#N/A	#N/A	#N/A	#N/A	#N/A	#N/A	#N/A
#N/A	#N/A	#N/A	#N/A	#N/A	#N/A	#N/A	#N/A
#N/A	#N/A	#N/A	#N/A	#N/A	#N/A	#N/A	#N/A
#N/A	#N/A	#N/A	#N/A	#N/A	#N/A	#N/A	#N/A
#N/A	#N/A	#N/A	#N/A	#N/A	#N/A	#N/A	#N/A
#N/A	#N/A	#N/A	#N/A	#N/A	#N/A	#N/A	#N/A
#N/A	#N/A	#N/A	#N/A	#N/A	#N/A	#N/A	#N/A
#N/A	#N/A	#N/A	#N/A	#N/A	#N/A	#N/A	#N/A
#N/A	#N/A	#N/A	#N/A	#N/A	#N/A	#N/A	#N/A
#N/A	#N/A	#N/A	#N/A	#N/A	#N/A	#N/A	#N/A
#N/A	#N/A	#N/A	#N/A	#N/A	#N/A	#N/A	#N/A
#N/A	#N/A	#N/A	#N/A	#N/A	#N/A	#N/A	#N/A
#N/A	#N/A	#N/A	#N/A	#N/A	#N/A	#N/A	#N/A
#N/A	#N/A	#N/A	#N/A	#N/A	#N/A	#N/A	#N/A
#N/A	#N/A	#N/A	#N/A	#N/A	#N/A	#N/A	#N/A
#N/A	#N/A	#N/A	#N/A	#N/A	#N/A	#N/A	#N/A
#N/A	#N/A	#N/A	#N/A	#N/A	#N/A	#N/A	#N/A
#N/A	#N/A	#N/A	#N/A	#N/A	#N/A	#N/A	#N/A
#N/A	#N/A	#N/A	#N/A	#N/A	#N/A	#N/A	#N/A
#N/A	#N/A	#N/A	#N/A	#N/A	#N/A	#N/A	#N/A
#N/A	#N/A	#N/A	#N/A	#N/A	#N/A	#N/A	#N/A
#N/A	#N/A	#N/A	#N/A	#N/A	#N/A	#N/A	#N/A
#N/A	#N/A	#N/A	#N/A	#N/A	#N/A	#N/A	#N/A
#N/A	#N/A	#N/A	#N/A	#N/A	#N/A	#N/A	#N/A
#N/A	#N/A	#N/A	#N/A	#N/A	#N/A	#N/A	#N/A
#N/A	#N/A	#N/A	#N/A	#N/A	#N/A	#N/A	#N/A
#N/A	#N/A	#N/A	#N/A	#N/A	#N/A	#N/A	#N/A
#N/A	#N/A	#N/A	#N/A	#N/A	#N/A	#N/A	#N/A
#N/A	#N/A	#N/A	#N/A	#N/A	#N/A	#N/A	#N/A
#N/A	#N/A	#N/A	#N/A	#N/A	#N/A	#N/A	#N/A
#N/A	#N/A	#N/A	#N/A	#N/A	#N/A	#N/A	#N/A
#N/A	#N/A	#N/A	#N/A	#N/A	#N/A	#N/A	#N/A
#N/A	#N/A	#N/A	#N/A	#N/A	#N/A	#N/A	#N/A
#N/A	#N/A	#N/A	#N/A	#N/A	#N/A	#N/A	#N/A
#N/A	#N/A	#N/A	#N/A	#N/A	#N/A	#N/A	#N/A
#N/A	#N/A	#N/A	#N/A	#N/A	#N/A	#N/A	#N/A
#N/A	#N/A	#N/A	#N/A	#N/A	#N/A	#N/A	#N/A
#N/A	#N/A	#N/A	#N/A	#N/A	#N/A	#N/A	#N/A
#N/A	#N/A	#N/A	#N/A	#N/A	#N/A	#N/A	#N/A
#N/A	#N/A	#N/A	#N/A	#N/A	#N/A	#N/A	#N/A
#N/A	#N/A	#N/A	#N/A	#N/A	#N/A	#N/A	#N/A
#N/A	#N/A	#N/A	#N/A	#N/A	#N/A	#N/A	#N/A
#N/A	#N/A	#N/A	#N/A	#N/A	#N/A	#N/A	#N/A
#N/A	#N/A	#N/A	#N/A	#N/A	#N/A	#N/A	#N/A
#N/A	#N/A	#N/A	#N/A	#N/A	#N/A	#N/A	#N/A
#N/A	#N/A	#N/A	#N/A	#N/A	#N/A	#N/A	#N/A
#N/A	#N/A	#N/A	#N/A	#N/A	#N/A	#N/A	#N/A
#N/A	#N/A	#N/A	#N/A	#N/A	#N/A	#N/A	#N/A
#N/A	#N/A	#N/A	#N/A	#N/A	#N/A	#N/A	#N/A
#N/A	#N/A	#N/A	#N/A	#N/A	#N/A	#N/A	#N/A
#N/A	#N/A	#N/A	#N/A	#N/A	#N/A	#N/A	#N/A
#N/A	#N/A	#N/A	#N/A	#N/A	#N/A	#N/A	#N/A
#N/A	#N/A	#N/A	#N/A	#N/A	#N/A	#N/A	#N/A
#N/A	#N/A	#N/A	#N/A	#N/A	#N/A	#N/A	#N/A
#N/A	#N/A	#N/A	#N/A	#N/A	#N/A	#N/A	#N/A
#N/A	#N/A	#N/A	#N/A	#N/A	#N/A	#N/A	#N/A
#N/A	#N/A	#N/A	#N/A	#N/A	#N/A	#N/A	#N/A
#N/A	#N/A	#N/A	#N/A	#N/A	#N/A	#N/A	#N/A
#N/A	#N/A	#N/A	#N/A	#N/A	#N/A	#N/A	#N/A
#N/A	#N/A	#N/A	#N/A	#N/A	#N/A	#N/A	#N/A
#N/A	#N/A	#N/A	#N/A	#N/A	#N/A	#N/A	#N/A
#N/A	#N/A	#N/A	#N/A	#N/A	#N/A	#N/A	#N/A
#N/A	#N/A	#N/A	#N/A	#N/A	#N/A	#N/A	#N/A
#N/A	#N/A	#N/A	#N/A	#N/A	#N/A	#N/A	#N/A
#N/A	#N/A	#N/A	#N/A	#N/A	#N/A	#N/A	#N/A
#N/A	#N/A	#N/A	#N/A	#N/A	#N/A	#N/A	#N/A
#N/A	#N/A	#N/A	#N/A	#N/A	#N/A	#N/A	#N/A
#N/A	#N/A	#N/A	#N/A	#N/A	#N/A	#N/A	#N/A
#N/A	#N/A	#N/A	#N/A	#N/A	#N/A	#N/A	#N/A
#N/A	#N/A	#N/A	#N/A	#N/A	#N/A	#N/A	#N/A
#N/A	#N/A	#N/A	#N/A	#N/A	#N/A	#N/A	#N/A
#N/A	#N/A	#N/A	#N/A	#N/A	#N/A	#N/A	#N/A
#N/A	#N/A	#N/A	#N/A	#N/A	#N/A	#N/A	#N/A
#N/A	#N/A	#N/A	#N/A	#N/A	#N/A	#N/A	#N/A
#N/A	#N/A	#N/A	#N/A	#N/A	#N/A	#N/A	#N/A
#N/A	#N/A	#N/A	#N/A	#N/A	#N/A	#N/A	#N/A
#N/A	#N/A	#N/A	#N/A	#N/A	#N/A	#N/A	#N/A
#N/A	#N/A	#N/A	#N/A	#N/A	#N/A	#N/A	#N/A
#N/A	#N/A	#N/A	#N/A	#N/A	#N/A	#N/A	#N/A
#N/A	#N/A	#N/A	#N/A	#N/A	#N/A	#N/A	#N/A
#N/A	#N/A	#N/A	#N/A	#N/A	#N/A	#N/A	#N/A
#N/A	#N/A	#N/A	#N/A	#N/A	#N/A	#N/A	#N/A
#N/A	#N/A	#N/A	#N/A	#N/A	#N/A	#N/A	#N/A
#N/A	#N/A	#N/A	#N/A	#N/A	#N/A	#N/A	#N/A
#N/A	#N/A	#N/A	#N/A	#N/A	#N/A	#N/A	#N/A
#N/A	#N/A	#N/A	#N/A	#N/A	#N/A	#N/A	#N/A
#N/A	#N/A	#N/A	#N/A	#N/A	#N/A	#N/A	#N/A
#N/A	#N/A	#N/A	#N/A	#N/A	#N/A	#N/A	#N/A
#N/A	#N/A	#N/A	#N/A	#N/A	#N/A	#N/A	#N/A
#N/A	#N/A	#N/A	#N/A	#N/A	#N/A	#N/A	#N/A
#N/A	#N/A	#N/A	#N/A	#N/A	#N/A	#N/A	#N/A
#N/A	#N/A	#N/A	#N/A	#N/A	#N/A	#N/A	#N/A
#N/A	#N/A	#N/A	#N/A	#N/A	#N/A	#N/A	#N/A
#N/A	#N/A	#N/A	#N/A	#N/A	#N/A	#N/A	#N/A
#N/A	#N/A	#N/A	#N/A	#N/A	#N/A	#N/A	#N/A
#N/A	#N/A	#N/A	#N/A	#N/A	#N/A	#N/A	#N/A
#N/A	#N/A	#N/A	#N/A	#N/A	#N/A	#N/A	#N/A
#N/A	#N/A	#N/A	#N/A	#N/A	#N/A	#N/A	#N/A
#N/A	#N/A	#N/A	#N/A	#N/A	#N/A	#N/A	#N/A
#N/A	#N/A	#N/A	#N/A	#N/A	#N/A	#N/A	#N/A
#N/A	#N/A	#N/A	#N/A	#N/A	#N/A	#N/A	#N/A
#N/A	#N/A	#N/A	#N/A	#N/A	#N/A	#N/A	#N/A
#N/A	#N/A	#N/A	#N/A	#N/A	#N/A	#N/A	#N/A
#N/A	#N/A	#N/A	#N/A	#N/A	#N/A	#N/A	#N/A
#N/A	#N/A	#N/A	#N/A	#N/A	#N/A	#N/A	#N/A
#N/A	#N/A	#N/A	#N/A	#N/A	#N/A	#N/A	#N/A
#N/A	#N/A	#N/A	#N/A	#N/A	#N/A	#N/A	#N/A
#N/A	#N/A	#N/A	#N/A	#N/A	#N/A	#N/A	#N/A
#N/A	#N/A	#N/A	#N/A	#N/A	#N/A	#N/A	#N/A
#N/A	#N/A	#N/A	#N/A	#N/A	#N/A	#N/A	#N/A
#N/A	#N/A	#N/A	#N/A	#N/A	#N/A	#N/A	#N/A
#N/A	#N/A	#N/A	#N/A	#N/A	#N/A	#N/A	#N/A
#N/A	#N/A	#N/A	#N/A	#N/A	#N/A	#N/A	#N/A
#N/A	#N/A	#N/A	#N/A	#N/A	#N/A	#N/A	#N/A
#N/A	#N/A	#N/A	#N/A	#N/A	#N/A	#N/A	#N/A
#N/A	#N/A	#N/A	#N/A	#N/A	#N/A	#N/A	#N/A
#N/A	#N/A	#N/A	#N/A	#N/A	#N/A	#N/A	#N/A
#N/A	#N/A	#N/A	#N/A	#N/A	#N/A	#N/A	#N/A
#N/A	#N/A	#N/A	#N/A	#N/A	#N/A	#N/A	#N/A
#N/A	#N/A	#N/A	#N/A	#N/A	#N/A	#N/A	#N/A
#N/A	#N/A	#N/A	#N/A	#N/A	#N/A	#N/A	#N/A
#N/A	#N/A	#N/A	#N/A	#N/A	#N/A	#N/A	#N/A
#N/A	#N/A	#N/A	#N/A	#N/A	#N/A	#N/A	#N/A
#N/A	#N/A	#N/A	#N/A	#N/A	#N/A	#N/A	#N/A
#N/A	#N/A	#N/A	#N/A	#N/A	#N/A	#N/A	#N/A
#N/A	#N/A	#N/A	#N/A	#N/A	#N/A	#N/A	#N/A
#N/A	#N/A	#N/A	#N/A	#N/A	#N/A	#N/A	#N/A
#N/A	#N/A	#N/A	#N/A	#N/A	#N/A	#N/A	#N/A
#N/A	#N/A	#N/A	#N/A	#N/A	#N/A	#N/A	#N/A
#N/A	#N/A	#N/A	#N/A	#N/A	#N/A	#N/A	#N/A
#N/A	#N/A	#N/A	#N/A	#N/A	#N/A	#N/A	#N/A
#N/A	#N/A	#N/A	#N/A	#N/A	#N/A	#N/A	#N/A
#N/A	#N/A	#N/A	#N/A	#N/A	#N/A	#N/A	#N/A
#N/A	#N/A	#N/A	#N/A	#N/A	#N/A	#N/A	#N/A
#N/A	#N/A	#N/A	#N/A	#N/A	#N/A	#N/A	#N/A
#N/A	#N/A	#N/A	#N/A	#N/A	#N/A	#N/A	#N/A
#N/A	#N/A	#N/A	#N/A	#N/A	#N/A	#N/A	#N/A
#N/A	#N/A	#N/A	#N/A	#N/A	#N/A	#N/A	#N/A
#N/A	#N/A	#N/A	#N/A	#N/A	#N/A	#N/A	#N/A
#N/A	#N/A	#N/A	#N/A	#N/A	#N/A	#N/A	#N/A
#N/A	#N/A	#N/A	#N/A	#N/A	#N/A	#N/A	#N/A
#N/A	#N/A	#N/A	#N/A	#N/A	#N/A	#N/A	#N/A
#N/A	#N/A	#N/A	#N/A	#N/A	#N/A	#N/A	#N/A
#N/A	#N/A	#N/A	#N/A	#N/A	#N/A	#N/A	#N/A
#N/A	#N/A	#N/A	#N/A	#N/A	#N/A	#N/A	#N/A
#N/A	#N/A	#N/A	#N/A	#N/A	#N/A	#N/A	#N/A
#N/A	#N/A	#N/A	#N/A	#N/A	#N/A	#N/A	#N/A
#N/A	#N/A	#N/A	#N/A	#N/A	#N/A	#N/A	#N/A
#N/A	#N/A	#N/A	#N/A	#N/A	#N/A	#N/A	#N/A
#N/A	#N/A	#N/A	#N/A	#N/A	#N/A	#N/A	#N/A
#N/A	#N/A	#N/A	#N/A	#N/A	#N/A	#N/A	#N/A
#N/A	#N/A	#N/A	#N/A	#N/A	#N/A	#N/A	#N/A
#N/A	#N/A	#N/A	#N/A	#N/A	#N/A	#N/A	#N/A
#N/A	#N/A	#N/A	#N/A	#N/A	#N/A	#N/A	#N/A
#N/A	#N/A	#N/A	#N/A	#N/A	#N/A	#N/A	#N/A
#N/A	#N/A	#N/A	#N/A	#N/A	#N/A	#N/A	#N/A
#N/A	#N/A	#N/A	#N/A	#N/A	#N/A	#N/A	#N/A
#N/A	#N/A	#N/A	#N/A	#N/A	#N/A	#N/A	#N/A
#N/A	#N/A	#N/A	#N/A	#N/A	#N/A	#N/A	#N/A
#N/A	#N/A	#N/A	#N/A	#N/A	#N/A	#N/A	#N/A
#N/A	#N/A	#N/A	#N/A	#N/A	#N/A	#N/A	#N/A
#N/A	#N/A	#N/A	#N/A	#N/A	#N/A	#N/A	#N/A
#N/A	#N/A	#N/A	#N/A	#N/A	#N/A	#N/A	#N/A
#N/A	#N/A	#N/A	#N/A	#N/A	#N/A	#N/A	#N/A
#N/A	#N/A	#N/A	#N/A	#N/A	#N/A	#N/A	#N/A
#N/A	#N/A	#N/A	#N/A	#N/A	#N/A	#N/A	#N/A
#N/A	#N/A	#N/A	#N/A	#N/A	#N/A	#N/A	#N/A
#N/A	#N/A	#N/A	#N/A	#N/A	#N/A	#N/A	#N/A
#N/A	#N/A	#N/A	#N/A	#N/A	#N/A	#N/A	#N/A

## Sheet: Sheet3
	Sample Name	N2-N8	S2-S8		Sample Name	N2-N8	S2-S8			N2-N8	S2-S8			N2-N8	S2-S8			N2-N8	S2-S8
	Target	U6	U6		Target	NONRATT025699.2	NONRATT025699.2
	CT1	27.3006	24.8861		CT1	32.2565	30.5341		ΔCT	4.95596	5.64805		ΔΔCT	0	0.69209		2-ΔΔCT	1	0.618957
	CT2	26.1254	24.5775		CT2	30.9733	31.5717			4.84792	6.99427			-0.108047	2.0383			1.07777	0.24345
	CT3	24.4729	22.1665		CT3	28.0722	26.8542			3.59927	4.68772			-1.35669	-0.268243			2.56098	1.20434
	CT4	24.5265	23.7124		CT4	29.2898	30.035			4.7633	6.32262			-0.192664	1.36665			1.14287	0.38779
	CT5	26.4774	18.2868		CT5	30.8834	25.9888			4.40597	7.70194			-0.549993	2.74598			1.46408	0.149066
	CT6	25.5118	23.1601		CT6	29.0366	31.6228			3.52481	8.46265			-1.43116	3.50669			2.69663	0.0879797
	CT7	24.1576	19.5014		CT7	29.5093	25.938			5.35167	6.4366			0.395706	1.48063			0.760117	0.358331
	CT Mean	25.5103	22.3273		CT Mean	30.003	28.935		ΔCT mean	4.4927	6.60769
	SD	1.18269	2.53507		SD	1.4265	2.5799		SD	1.85301	3.61697
